# Supplementary material for: Proton-coupled transport mechanism of the efflux pump NorA
Source: Nat Commun. 2024 May 27;15:4494. doi: 10.1038/s41467-024-48759-3 (PMC11130294; doi:10.1038/s41467-024-48759-3)
Supplement: Supplementary file 4 — Source Data [file 41467_2024_48759_MOESM4_ESM.xlsx]

## Sheet: Figure 3b
Protonated NorA							Deprotonated NorA
Glu222			Asp307				Glu222			Asp307
Distance (Å)	Frequency		Distance	Frequency			Distance (Å)	Frequency		Distance	Frequency
0	0		0	0			0	0		0	0
0.02	0		0.02	0			0.02	0		0.02	0
0.04	0		0.04	0			0.04	0		0.04	0
0.06	0		0.06	0			0.06	0		0.06	0
0.08	0		0.08	0			0.08	0		0.08	0
0.1	0		0.1	0			0.1	0		0.1	0
0.12	0		0.12	0			0.12	0		0.12	0
0.14	0		0.14	0			0.14	0		0.14	0
0.16	0		0.16	0			0.16	0		0.16	0
0.18	0		0.18	0			0.18	0		0.18	0
0.2	0		0.2	0			0.2	0		0.2	0
0.22	0		0.22	0			0.22	0		0.22	0
0.24	0		0.24	0			0.24	0		0.24	0
0.26	0		0.26	0			0.26	0		0.26	0
0.28	0		0.28	0			0.28	0		0.28	0
0.3	0		0.3	0			0.3	0		0.3	0
0.32	0		0.32	0			0.32	0		0.32	0
0.34	0		0.34	0			0.34	0		0.34	0
0.36	0		0.36	0			0.36	0		0.36	0
0.38	0		0.38	0			0.38	0		0.38	0
0.4	0		0.4	0			0.4	0		0.4	0
0.42	0		0.42	0			0.42	0		0.42	0
0.44	0		0.44	0			0.44	0		0.44	0
0.46	0		0.46	0			0.46	0		0.46	0
0.48	0		0.48	0			0.48	0		0.48	0
0.5	0		0.5	0			0.5	0		0.5	0
0.52	0		0.52	0			0.52	0		0.52	0
0.54	0		0.54	0			0.54	0		0.54	0
0.56	0		0.56	0			0.56	0		0.56	0
0.58	0		0.58	0			0.58	0		0.58	0
0.6	0		0.6	0			0.6	0		0.6	0
0.62	0		0.62	0			0.62	0		0.62	0
0.64	0		0.64	0			0.64	0		0.64	0
0.66	0		0.66	0			0.66	0		0.66	0
0.68	0		0.68	0			0.68	0		0.68	0
0.7	0		0.7	0			0.7	0		0.7	0
0.72	0		0.72	0			0.72	0		0.72	0
0.74	0		0.74	0			0.74	0		0.74	0
0.76	0		0.76	0			0.76	0		0.76	0
0.78	0		0.78	0			0.78	0		0.78	0
0.8	0		0.8	0			0.8	0		0.8	0
0.82	0		0.82	0			0.82	0		0.82	0
0.84	0		0.84	0			0.84	0		0.84	0
0.86	0		0.86	0			0.86	0		0.86	0
0.88	0		0.88	0			0.88	0		0.88	0
0.9	0		0.9	0			0.9	0		0.9	0
0.92	0		0.92	0			0.92	0		0.92	0
0.94	0		0.94	0			0.94	0		0.94	0
0.96	0		0.96	0			0.96	0		0.96	0
0.98	0		0.98	0			0.98	0		0.98	0
1	0		1	0			1	0		1	0
1.02	0		1.02	0			1.02	0		1.02	0
1.04	0		1.04	0			1.04	0		1.04	0
1.06	0		1.06	0			1.06	0		1.06	0
1.08	0		1.08	0			1.08	0		1.08	0
1.1	0		1.1	0			1.1	0		1.1	0
1.12	0		1.12	0			1.12	0		1.12	0
1.14	0		1.14	0			1.14	0		1.14	0
1.16	0		1.16	0			1.16	0		1.16	0
1.18	0		1.18	0			1.18	0		1.18	0
1.2	0		1.2	0			1.2	0		1.2	0
1.22	0		1.22	0			1.22	0		1.22	0
1.24	0		1.24	0			1.24	0		1.24	0
1.26	0		1.26	0			1.26	0		1.26	0
1.28	0		1.28	0			1.28	0		1.28	0
1.3	0		1.3	0			1.3	0		1.3	0
1.32	0		1.32	0			1.32	0		1.32	0
1.34	0		1.34	0			1.34	0		1.34	0
1.36	0		1.36	0			1.36	0		1.36	0
1.38	0		1.38	0			1.38	0		1.38	0
1.4	0		1.4	0			1.4	0		1.4	0
1.42	0		1.42	0			1.42	0		1.42	0
1.44	0		1.44	0			1.44	0		1.44	0.001
1.46	0		1.46	0			1.46	0.001		1.46	0.002
1.48	0		1.48	0			1.48	0.005		1.48	0.007
1.5	0		1.5	0			1.5	0.013		1.5	0.017
1.52	0		1.52	0.001			1.52	0.028		1.52	0.039
1.54	0.001		1.54	0.002			1.54	0.057		1.54	0.073
1.56	0.001		1.56	0.004			1.56	0.095		1.56	0.123
1.58	0.002		1.58	0.007			1.58	0.147		1.58	0.186
1.6	0.004		1.6	0.014			1.6	0.205		1.6	0.258
1.62	0.007		1.62	0.024			1.62	0.27		1.62	0.333
1.64	0.01		1.64	0.036			1.64	0.328		1.64	0.393
1.66	0.013		1.66	0.05			1.66	0.38		1.66	0.45
1.68	0.018		1.68	0.067			1.68	0.418		1.68	0.488
1.7	0.022		1.7	0.084			1.7	0.447		1.7	0.504
1.72	0.026		1.72	0.101			1.72	0.46		1.72	0.514
1.74	0.029		1.74	0.11			1.74	0.459		1.74	0.496
1.76	0.03		1.76	0.12			1.76	0.446		1.76	0.471
1.78	0.032		1.78	0.129			1.78	0.424		1.78	0.442
1.8	0.033		1.8	0.128			1.8	0.396		1.8	0.415
1.82	0.035		1.82	0.127			1.82	0.368		1.82	0.37
1.84	0.033		1.84	0.127			1.84	0.338		1.84	0.333
1.86	0.032		1.86	0.122			1.86	0.305		1.86	0.302
1.88	0.032		1.88	0.111			1.88	0.278		1.88	0.268
1.9	0.03		1.9	0.104			1.9	0.247		1.9	0.238
1.92	0.028		1.92	0.099			1.92	0.224		1.92	0.212
1.94	0.027		1.94	0.091			1.94	0.201		1.94	0.187
1.96	0.025		1.96	0.084			1.96	0.18		1.96	0.171
1.98	0.024		1.98	0.077			1.98	0.163		1.98	0.154
2	0.022		2	0.073			2	0.149		2	0.138
2.02	0.02		2.02	0.067			2.02	0.137		2.02	0.125
2.04	0.019		2.04	0.063			2.04	0.126		2.04	0.12
2.06	0.018		2.06	0.061			2.06	0.117		2.06	0.113
2.08	0.017		2.08	0.056			2.08	0.111		2.08	0.107
2.1	0.015		2.1	0.056			2.1	0.106		2.1	0.105
2.12	0.015		2.12	0.056			2.12	0.105		2.12	0.105
2.14	0.014		2.14	0.056			2.14	0.104		2.14	0.106
2.16	0.014		2.16	0.054			2.16	0.105		2.16	0.109
2.18	0.014		2.18	0.053			2.18	0.105		2.18	0.115
2.2	0.013		2.2	0.055			2.2	0.108		2.2	0.118
2.22	0.012		2.22	0.055			2.22	0.11		2.22	0.127
2.24	0.011		2.24	0.055			2.24	0.117		2.24	0.134
2.26	0.012		2.26	0.057			2.26	0.12		2.26	0.141
2.28	0.012		2.28	0.06			2.28	0.127		2.28	0.15
2.3	0.012		2.3	0.061			2.3	0.133		2.3	0.161
2.32	0.011		2.32	0.063			2.32	0.14		2.32	0.17
2.34	0.011		2.34	0.065			2.34	0.147		2.34	0.178
2.36	0.012		2.36	0.065			2.36	0.153		2.36	0.185
2.38	0.011		2.38	0.069			2.38	0.161		2.38	0.193
2.4	0.012		2.4	0.07			2.4	0.166		2.4	0.203
2.42	0.012		2.42	0.074			2.42	0.176		2.42	0.211
2.44	0.012		2.44	0.076			2.44	0.186		2.44	0.221
2.46	0.013		2.46	0.078			2.46	0.199		2.46	0.235
2.48	0.014		2.48	0.081			2.48	0.221		2.48	0.258
2.5	0.015		2.5	0.085			2.5	0.249		2.5	0.287
2.52	0.016		2.52	0.091			2.52	0.282		2.52	0.324
2.54	0.017		2.54	0.095			2.54	0.319		2.54	0.361
2.56	0.019		2.56	0.104			2.56	0.357		2.56	0.401
2.58	0.022		2.58	0.113			2.58	0.395		2.58	0.439
2.6	0.024		2.6	0.122			2.6	0.429		2.6	0.47
2.62	0.027		2.62	0.132			2.62	0.451		2.62	0.488
2.64	0.031		2.64	0.144			2.64	0.472		2.64	0.502
2.66	0.033		2.66	0.151			2.66	0.485		2.66	0.505
2.68	0.035		2.68	0.158			2.68	0.49		2.68	0.503
2.7	0.037		2.7	0.164			2.7	0.49		2.7	0.492
2.72	0.039		2.72	0.17			2.72	0.484		2.72	0.483
2.74	0.04		2.74	0.168			2.74	0.479		2.74	0.471
2.76	0.042		2.76	0.168			2.76	0.475		2.76	0.461
2.78	0.041		2.78	0.165			2.78	0.463		2.78	0.454
2.8	0.042		2.8	0.164			2.8	0.458		2.8	0.445
2.82	0.043		2.82	0.163			2.82	0.453		2.82	0.436
2.84	0.043		2.84	0.16			2.84	0.445		2.84	0.434
2.86	0.043		2.86	0.16			2.86	0.442		2.86	0.431
2.88	0.043		2.88	0.157			2.88	0.44		2.88	0.428
2.9	0.044		2.9	0.155			2.9	0.438		2.9	0.43
2.92	0.044		2.92	0.155			2.92	0.433		2.92	0.429
2.94	0.044		2.94	0.154			2.94	0.429		2.94	0.43
2.96	0.044		2.96	0.154			2.96	0.425		2.96	0.432
2.98	0.044		2.98	0.155			2.98	0.422		2.98	0.432
3	0.044		3	0.151			3	0.414		3	0.433
3.02	0.044		3.02	0.155			3.02	0.409		3.02	0.433
3.04	0.043		3.04	0.153			3.04	0.403		3.04	0.431
3.06	0.043		3.06	0.155			3.06	0.401		3.06	0.431
3.08	0.044		3.08	0.157			3.08	0.395		3.08	0.431
3.1	0.042		3.1	0.157			3.1	0.391		3.1	0.435
3.12	0.042		3.12	0.159			3.12	0.384		3.12	0.432
3.14	0.042		3.14	0.16			3.14	0.38		3.14	0.431
3.16	0.042		3.16	0.161			3.16	0.372		3.16	0.43
3.18	0.041		3.18	0.164			3.18	0.372		3.18	0.43
3.2	0.042		3.2	0.167			3.2	0.368		3.2	0.428
3.22	0.041		3.22	0.167			3.22	0.366		3.22	0.429
3.24	0.041		3.24	0.172			3.24	0.362		3.24	0.428
3.26	0.041		3.26	0.174			3.26	0.363		3.26	0.43
3.28	0.042		3.28	0.174			3.28	0.362		3.28	0.431
3.3	0.042		3.3	0.179			3.3	0.361		3.3	0.431
3.32	0.041		3.32	0.18			3.32	0.362		3.32	0.432
3.34	0.042		3.34	0.182			3.34	0.361		3.34	0.432
3.36	0.043		3.36	0.185			3.36	0.365		3.36	0.434
3.38	0.042		3.38	0.188			3.38	0.367		3.38	0.437
3.4	0.043		3.4	0.19			3.4	0.365		3.4	0.435
3.42	0.043		3.42	0.192			3.42	0.372		3.42	0.438
3.44	0.044		3.44	0.194			3.44	0.371		3.44	0.438
3.46	0.044		3.46	0.197			3.46	0.377		3.46	0.441
3.48	0.045		3.48	0.199			3.48	0.379		3.48	0.444
3.5	0.046		3.5	0.198			3.5	0.382		3.5	0.445
3.52	0.046		3.52	0.201			3.52	0.388		3.52	0.445
3.54	0.047		3.54	0.202			3.54	0.388		3.54	0.444
3.56	0.048		3.56	0.202			3.56	0.395		3.56	0.442
3.58	0.048		3.58	0.204			3.58	0.402		3.58	0.447
3.6	0.049		3.6	0.203			3.6	0.406		3.6	0.446
3.62	0.05		3.62	0.205			3.62	0.412		3.62	0.448
3.64	0.05		3.64	0.204			3.64	0.416		3.64	0.448
3.66	0.052		3.66	0.205			3.66	0.423		3.66	0.448
3.68	0.052		3.68	0.204			3.68	0.431		3.68	0.45
3.7	0.053		3.7	0.205			3.7	0.434		3.7	0.449
3.72	0.055		3.72	0.206			3.72	0.441		3.72	0.45
3.74	0.055		3.74	0.205			3.74	0.446		3.74	0.448
3.76	0.056		3.76	0.204			3.76	0.448		3.76	0.449
3.78	0.058		3.78	0.206			3.78	0.453		3.78	0.449
3.8	0.058		3.8	0.206			3.8	0.452		3.8	0.448
3.82	0.059		3.82	0.205			3.82	0.456		3.82	0.446
3.84	0.06		3.84	0.206			3.84	0.458		3.84	0.447
3.86	0.061		3.86	0.204			3.86	0.454		3.86	0.44
3.88	0.062		3.88	0.206			3.88	0.451		3.88	0.443
3.9	0.062		3.9	0.204			3.9	0.451		3.9	0.439
3.92	0.063		3.92	0.205			3.92	0.446		3.92	0.44
3.94	0.063		3.94	0.205			3.94	0.443		3.94	0.437
3.96	0.063		3.96	0.204			3.96	0.444		3.96	0.437
3.98	0.063		3.98	0.204			3.98	0.439		3.98	0.437
4	0.064		4	0.205			4	0.436		4	0.435
4.02	0.063		4.02	0.204			4.02	0.435		4.02	0.436
4.04	0.064		4.04	0.203			4.04	0.432		4.04	0.433
4.06	0.063		4.06	0.206			4.06	0.432		4.06	0.435
4.08	0.063		4.08	0.204			4.08	0.429		4.08	0.437
4.1	0.063		4.1	0.203			4.1	0.427		4.1	0.437
4.12	0.062		4.12	0.203			4.12	0.425		4.12	0.436
4.14	0.063		4.14	0.203			4.14	0.422		4.14	0.436
4.16	0.063		4.16	0.204			4.16	0.423		4.16	0.437
4.18	0.063		4.18	0.203			4.18	0.423		4.18	0.437
4.2	0.063		4.2	0.203			4.2	0.421		4.2	0.437
4.22	0.064		4.22	0.202			4.22	0.422		4.22	0.435
4.24	0.063		4.24	0.202			4.24	0.42		4.24	0.433
4.26	0.062		4.26	0.202			4.26	0.422		4.26	0.437
4.28	0.062		4.28	0.201			4.28	0.421		4.28	0.434
4.3	0.062		4.3	0.199			4.3	0.421		4.3	0.433
4.32	0.063		4.32	0.2			4.32	0.422		4.32	0.432
4.34	0.062		4.34	0.197			4.34	0.424		4.34	0.431
4.36	0.062		4.36	0.196			4.36	0.423		4.36	0.428
4.38	0.062		4.38	0.197			4.38	0.425		4.38	0.433
4.4	0.062		4.4	0.195			4.4	0.426		4.4	0.428
4.42	0.062		4.42	0.194			4.42	0.427		4.42	0.425
4.44	0.062		4.44	0.194			4.44	0.43		4.44	0.423
4.46	0.062		4.46	0.193			4.46	0.434		4.46	0.425
4.48	0.063		4.48	0.194			4.48	0.434		4.48	0.421
4.5	0.063		4.5	0.193			4.5	0.437		4.5	0.424
4.52	0.064		4.52	0.191			4.52	0.439		4.52	0.42
4.54	0.064		4.54	0.191			4.54	0.442		4.54	0.419
4.56	0.064		4.56	0.191			4.56	0.445		4.56	0.416
4.58	0.064		4.58	0.192			4.58	0.448		4.58	0.416
4.6	0.065		4.6	0.192			4.6	0.45		4.6	0.416
4.62	0.065		4.62	0.191			4.62	0.453		4.62	0.415
4.64	0.066		4.64	0.192			4.64	0.456		4.64	0.416
4.66	0.066		4.66	0.192			4.66	0.46		4.66	0.415
4.68	0.066		4.68	0.193			4.68	0.464		4.68	0.414
4.7	0.067		4.7	0.192			4.7	0.463		4.7	0.414
4.72	0.068		4.72	0.194			4.72	0.467		4.72	0.414
4.74	0.068		4.74	0.194			4.74	0.47		4.74	0.412
4.76	0.069		4.76	0.193			4.76	0.469		4.76	0.413
4.78	0.069		4.78	0.195			4.78	0.47		4.78	0.41
4.8	0.07		4.8	0.196			4.8	0.47		4.8	0.409
4.82	0.071		4.82	0.197			4.82	0.473		4.82	0.409
4.84	0.071		4.84	0.198			4.84	0.47		4.84	0.41
4.86	0.071		4.86	0.199			4.86	0.471		4.86	0.408
4.88	0.072		4.88	0.198			4.88	0.472		4.88	0.409
4.9	0.072		4.9	0.199			4.9	0.471		4.9	0.407
4.92	0.072		4.92	0.2			4.92	0.471		4.92	0.406
4.94	0.073		4.94	0.2			4.94	0.47		4.94	0.407
4.96	0.073		4.96	0.199			4.96	0.468		4.96	0.406
4.98	0.073		4.98	0.199			4.98	0.469		4.98	0.405
5	0.073		5	0.199			5	0.468		5	0.405
5.02	0.073		5.02	0.199			5.02	0.468		5.02	0.405
5.04	0.073		5.04	0.198			5.04	0.466		5.04	0.403
5.06	0.073		5.06	0.199			5.06	0.464		5.06	0.404
5.08	0.074		5.08	0.199			5.08	0.464		5.08	0.403
5.1	0.073		5.1	0.199			5.1	0.462		5.1	0.4
5.12	0.073		5.12	0.199			5.12	0.462		5.12	0.402
5.14	0.073		5.14	0.197			5.14	0.459		5.14	0.401
5.16	0.073		5.16	0.197			5.16	0.457		5.16	0.399
5.18	0.073		5.18	0.196			5.18	0.456		5.18	0.399
5.2	0.073		5.2	0.195			5.2	0.455		5.2	0.396
5.22	0.073		5.22	0.194			5.22	0.454		5.22	0.395
5.24	0.073		5.24	0.194			5.24	0.452		5.24	0.393
5.26	0.073		5.26	0.192			5.26	0.449		5.26	0.392
5.28	0.073		5.28	0.192			5.28	0.45		5.28	0.388
5.3	0.073		5.3	0.191			5.3	0.447		5.3	0.388
5.32	0.074		5.32	0.189			5.32	0.445		5.32	0.385
5.34	0.073		5.34	0.188			5.34	0.445		5.34	0.382
5.36	0.073		5.36	0.187			5.36	0.443		5.36	0.38
5.38	0.073		5.38	0.185			5.38	0.44		5.38	0.378
5.4	0.073		5.4	0.185			5.4	0.44		5.4	0.373
5.42	0.073		5.42	0.183			5.42	0.439		5.42	0.372
5.44	0.074		5.44	0.182			5.44	0.437		5.44	0.369
5.46	0.073		5.46	0.182			5.46	0.436		5.46	0.367
5.48	0.074		5.48	0.18			5.48	0.436		5.48	0.363
5.5	0.074		5.5	0.179			5.5	0.434		5.5	0.361
5.52	0.074		5.52	0.178			5.52	0.435		5.52	0.359
5.54	0.074		5.54	0.177			5.54	0.433		5.54	0.358
5.56	0.074		5.56	0.176			5.56	0.432		5.56	0.354
5.58	0.074		5.58	0.176			5.58	0.431		5.58	0.352
5.6	0.074		5.6	0.174			5.6	0.431		5.6	0.353
5.62	0.075		5.62	0.175			5.62	0.429		5.62	0.352
5.64	0.074		5.64	0.174			5.64	0.427		5.64	0.348
5.66	0.075		5.66	0.172			5.66	0.428		5.66	0.348
5.68	0.074		5.68	0.172			5.68	0.428		5.68	0.347
5.7	0.075		5.7	0.172			5.7	0.425		5.7	0.347
5.72	0.074		5.72	0.171			5.72	0.424		5.72	0.347
5.74	0.074		5.74	0.169			5.74	0.425		5.74	0.343
5.76	0.074		5.76	0.168			5.76	0.424		5.76	0.344
5.78	0.075		5.78	0.168			5.78	0.422		5.78	0.343
5.8	0.075		5.8	0.168			5.8	0.423		5.8	0.343
5.82	0.075		5.82	0.166			5.82	0.421		5.82	0.343
5.84	0.075		5.84	0.165			5.84	0.421		5.84	0.343
5.86	0.076		5.86	0.164			5.86	0.419		5.86	0.341
5.88	0.076		5.88	0.163			5.88	0.418		5.88	0.338
5.9	0.076		5.9	0.163			5.9	0.416		5.9	0.339
5.92	0.076		5.92	0.162			5.92	0.416		5.92	0.338
5.94	0.076		5.94	0.161			5.94	0.413		5.94	0.339
5.96	0.076		5.96	0.159			5.96	0.413		5.96	0.336
5.98	0.076		5.98	0.158			5.98	0.412		5.98	0.336
6	0.076		6	0.157			6	0.409		6	0.335
6.02	0.076		6.02	0.156			6.02	0.407		6.02	0.334
6.04	0.077		6.04	0.154			6.04	0.407		6.04	0.332
6.06	0.077		6.06	0.154			6.06	0.404		6.06	0.332
6.08	0.076		6.08	0.153			6.08	0.404		6.08	0.33
6.1	0.077		6.1	0.151			6.1	0.402		6.1	0.329
6.12	0.077		6.12	0.15			6.12	0.4		6.12	0.329
6.14	0.077		6.14	0.149			6.14	0.398		6.14	0.328
6.16	0.077		6.16	0.149			6.16	0.396		6.16	0.327
6.18	0.078		6.18	0.146			6.18	0.396		6.18	0.327
6.2	0.078		6.2	0.146			6.2	0.394		6.2	0.327
6.22	0.078		6.22	0.144			6.22	0.391		6.22	0.326
6.24	0.078		6.24	0.144			6.24	0.391		6.24	0.326
6.26	0.079		6.26	0.143			6.26	0.389		6.26	0.325
6.28	0.078		6.28	0.142			6.28	0.388		6.28	0.323
6.3	0.079		6.3	0.141			6.3	0.385		6.3	0.322
6.32	0.079		6.32	0.14			6.32	0.385		6.32	0.322
6.34	0.08		6.34	0.139			6.34	0.384		6.34	0.321
6.36	0.079		6.36	0.139			6.36	0.383		6.36	0.321
6.38	0.08		6.38	0.139			6.38	0.38		6.38	0.319
6.4	0.08		6.4	0.137			6.4	0.381		6.4	0.319
6.42	0.08		6.42	0.136			6.42	0.38		6.42	0.318
6.44	0.081		6.44	0.136			6.44	0.378		6.44	0.319
6.46	0.081		6.46	0.135			6.46	0.377		6.46	0.317
6.48	0.081		6.48	0.134			6.48	0.376		6.48	0.317
6.5	0.081		6.5	0.135			6.5	0.376		6.5	0.317
6.52	0.081		6.52	0.134			6.52	0.374		6.52	0.314
6.54	0.081		6.54	0.133			6.54	0.374		6.54	0.315
6.56	0.082		6.56	0.133			6.56	0.372		6.56	0.314
6.58	0.082		6.58	0.132			6.58	0.372		6.58	0.314
6.6	0.082		6.6	0.132			6.6	0.371		6.6	0.313
6.62	0.083		6.62	0.131			6.62	0.37		6.62	0.313
6.64	0.082		6.64	0.131			6.64	0.368		6.64	0.312
6.66	0.083		6.66	0.131			6.66	0.368		6.66	0.312
6.68	0.083		6.68	0.129			6.68	0.367		6.68	0.31
6.7	0.083		6.7	0.129			6.7	0.365		6.7	0.311
6.72	0.084		6.72	0.129			6.72	0.366		6.72	0.311
6.74	0.084		6.74	0.129			6.74	0.364		6.74	0.309
6.76	0.084		6.76	0.128			6.76	0.364		6.76	0.308
6.78	0.084		6.78	0.127			6.78	0.364		6.78	0.307
6.8	0.085		6.8	0.126			6.8	0.362		6.8	0.307
6.82	0.085		6.82	0.126			6.82	0.36		6.82	0.305
6.84	0.085		6.84	0.126			6.84	0.359		6.84	0.306
6.86	0.086		6.86	0.126			6.86	0.359		6.86	0.304
6.88	0.086		6.88	0.125			6.88	0.357		6.88	0.304
6.9	0.086		6.9	0.124			6.9	0.358		6.9	0.302
6.92	0.086		6.92	0.124			6.92	0.355		6.92	0.302
6.94	0.086		6.94	0.123			6.94	0.355		6.94	0.302
6.96	0.087		6.96	0.123			6.96	0.354		6.96	0.301
6.98	0.087		6.98	0.123			6.98	0.351		6.98	0.3
7	0.087		7	0.123			7	0.351		7	0.3
7.02	0.088		7.02	0.122			7.02	0.351		7.02	0.299
7.04	0.088		7.04	0.122			7.04	0.35		7.04	0.298
7.06	0.089		7.06	0.121			7.06	0.349		7.06	0.298
7.08	0.089		7.08	0.121			7.08	0.348		7.08	0.297
7.1	0.089		7.1	0.121			7.1	0.346		7.1	0.297
7.12	0.089		7.12	0.121			7.12	0.346		7.12	0.295
7.14	0.09		7.14	0.12			7.14	0.345		7.14	0.296
7.16	0.09		7.16	0.12			7.16	0.343		7.16	0.295
7.18	0.09		7.18	0.12			7.18	0.341		7.18	0.295
7.2	0.09		7.2	0.119			7.2	0.34		7.2	0.294
7.22	0.091		7.22	0.119			7.22	0.339		7.22	0.295
7.24	0.091		7.24	0.119			7.24	0.338		7.24	0.293
7.26	0.091		7.26	0.118			7.26	0.337		7.26	0.294
7.28	0.091		7.28	0.117			7.28	0.335		7.28	0.292
7.3	0.091		7.3	0.117			7.3	0.335		7.3	0.293
7.32	0.092		7.32	0.116			7.32	0.333		7.32	0.292
7.34	0.092		7.34	0.116			7.34	0.332		7.34	0.292
7.36	0.092		7.36	0.116			7.36	0.329		7.36	0.29
7.38	0.092		7.38	0.116			7.38	0.328		7.38	0.289
7.4	0.092		7.4	0.115			7.4	0.327		7.4	0.289
7.42	0.092		7.42	0.115			7.42	0.326		7.42	0.288
7.44	0.092		7.44	0.114			7.44	0.325		7.44	0.288
7.46	0.092		7.46	0.113			7.46	0.324		7.46	0.288
7.48	0.093		7.48	0.113			7.48	0.323		7.48	0.287
7.5	0.093		7.5	0.112			7.5	0.321		7.5	0.287
7.52	0.093		7.52	0.112			7.52	0.32		7.52	0.287
7.54	0.092		7.54	0.111			7.54	0.319		7.54	0.285
7.56	0.093		7.56	0.111			7.56	0.317		7.56	0.285
7.58	0.094		7.58	0.11			7.58	0.316		7.58	0.284
7.6	0.093		7.6	0.11			7.6	0.315		7.6	0.283
7.62	0.093		7.62	0.109			7.62	0.314		7.62	0.283
7.64	0.093		7.64	0.108			7.64	0.313		7.64	0.283
7.66	0.093		7.66	0.108			7.66	0.312		7.66	0.282
7.68	0.093		7.68	0.108			7.68	0.311		7.68	0.282
7.7	0.093		7.7	0.107			7.7	0.31		7.7	0.281
7.72	0.093		7.72	0.107			7.72	0.309		7.72	0.281
7.74	0.093		7.74	0.106			7.74	0.307		7.74	0.281
7.76	0.093		7.76	0.106			7.76	0.307		7.76	0.28
7.78	0.093		7.78	0.106			7.78	0.305		7.78	0.28
7.8	0.093		7.8	0.106			7.8	0.304		7.8	0.28
7.82	0.093		7.82	0.105			7.82	0.302		7.82	0.279
7.84	0.093		7.84	0.105			7.84	0.301		7.84	0.278
7.86	0.093		7.86	0.105			7.86	0.301		7.86	0.279
7.88	0.092		7.88	0.104			7.88	0.3		7.88	0.278
7.9	0.092		7.9	0.104			7.9	0.299		7.9	0.277
7.92	0.092		7.92	0.104			7.92	0.298		7.92	0.277
7.94	0.092		7.94	0.104			7.94	0.297		7.94	0.277
7.96	0.092		7.96	0.104			7.96	0.296		7.96	0.276
7.98	0.092		7.98	0.103			7.98	0.294		7.98	0.276
8	0.092		8	0.103			8	0.294		8	0.276
8.02	0.092		8.02	0.102			8.02	0.293		8.02	0.276
8.04	0.091		8.04	0.102			8.04	0.291		8.04	0.274
8.06	0.091		8.06	0.102			8.06	0.29		8.06	0.275
8.08	0.091		8.08	0.101			8.08	0.289		8.08	0.274
8.1	0.091		8.1	0.102			8.1	0.288		8.1	0.275
8.12	0.091		8.12	0.102			8.12	0.288		8.12	0.274
8.14	0.091		8.14	0.101			8.14	0.286		8.14	0.273
8.16	0.09		8.16	0.101			8.16	0.285		8.16	0.273
8.18	0.09		8.18	0.1			8.18	0.285		8.18	0.274
8.2	0.09		8.2	0.1			8.2	0.283		8.2	0.272
8.22	0.09		8.22	0.1			8.22	0.282		8.22	0.272
8.24	0.09		8.24	0.099			8.24	0.281		8.24	0.272
8.26	0.089		8.26	0.099			8.26	0.28		8.26	0.271
8.28	0.09		8.28	0.099			8.28	0.279		8.28	0.272
8.3	0.089		8.3	0.098			8.3	0.278		8.3	0.272
8.32	0.089		8.32	0.098			8.32	0.277		8.32	0.271
8.34	0.089		8.34	0.098			8.34	0.276		8.34	0.271
8.36	0.089		8.36	0.097			8.36	0.275		8.36	0.271
8.38	0.088		8.38	0.097			8.38	0.274		8.38	0.27
8.4	0.089		8.4	0.097			8.4	0.273		8.4	0.27
8.42	0.088		8.42	0.097			8.42	0.273		8.42	0.27
8.44	0.088		8.44	0.097			8.44	0.272		8.44	0.27
8.46	0.088		8.46	0.097			8.46	0.271		8.46	0.27
8.48	0.088		8.48	0.097			8.48	0.272		8.48	0.27
8.5	0.088		8.5	0.096			8.5	0.27		8.5	0.269
8.52	0.087		8.52	0.096			8.52	0.269		8.52	0.27
8.54	0.087		8.54	0.096			8.54	0.269		8.54	0.27
8.56	0.087		8.56	0.096			8.56	0.268		8.56	0.269
8.58	0.087		8.58	0.096			8.58	0.267		8.58	0.27
8.6	0.086		8.6	0.096			8.6	0.266		8.6	0.269
8.62	0.086		8.62	0.096			8.62	0.266		8.62	0.268
8.64	0.086		8.64	0.096			8.64	0.265		8.64	0.269
8.66	0.086		8.66	0.096			8.66	0.265		8.66	0.268
8.68	0.086		8.68	0.095			8.68	0.264		8.68	0.268
8.7	0.086		8.7	0.095			8.7	0.263		8.7	0.267
8.72	0.085		8.72	0.095			8.72	0.263		8.72	0.267
8.74	0.085		8.74	0.095			8.74	0.263		8.74	0.268
8.76	0.085		8.76	0.096			8.76	0.262		8.76	0.267
8.78	0.085		8.78	0.095			8.78	0.261		8.78	0.268
8.8	0.085		8.8	0.095			8.8	0.26		8.8	0.267
8.82	0.085		8.82	0.095			8.82	0.26		8.82	0.268
8.84	0.085		8.84	0.094			8.84	0.259		8.84	0.267
8.86	0.085		8.86	0.094			8.86	0.259		8.86	0.267
8.88	0.085		8.88	0.095			8.88	0.258		8.88	0.267
8.9	0.084		8.9	0.095			8.9	0.257		8.9	0.266
8.92	0.084		8.92	0.094			8.92	0.257		8.92	0.266
8.94	0.084		8.94	0.094			8.94	0.257		8.94	0.266
8.96	0.084		8.96	0.094			8.96	0.256		8.96	0.266
8.98	0.084		8.98	0.094			8.98	0.255		8.98	0.266
9	0.084		9	0.094			9	0.254		9	0.266
9.02	0.084		9.02	0.094			9.02	0.254		9.02	0.266
9.04	0.084		9.04	0.094			9.04	0.254		9.04	0.265
9.06	0.084		9.06	0.094			9.06	0.253		9.06	0.265
9.08	0.084		9.08	0.094			9.08	0.253		9.08	0.266
9.1	0.084		9.1	0.094			9.1	0.251		9.1	0.265
9.12	0.083		9.12	0.094			9.12	0.252		9.12	0.264
9.14	0.084		9.14	0.094			9.14	0.251		9.14	0.265
9.16	0.084		9.16	0.094			9.16	0.251		9.16	0.264
9.18	0.083		9.18	0.094			9.18	0.25		9.18	0.264
9.2	0.084		9.2	0.094			9.2	0.25		9.2	0.265
9.22	0.083		9.22	0.094			9.22	0.249		9.22	0.264
9.24	0.083		9.24	0.094			9.24	0.248		9.24	0.263
9.26	0.083		9.26	0.094			9.26	0.247		9.26	0.262
9.28	0.083		9.28	0.094			9.28	0.248		9.28	0.263
9.3	0.083		9.3	0.094			9.3	0.247		9.3	0.262
9.32	0.083		9.32	0.094			9.32	0.246		9.32	0.262
9.34	0.083		9.34	0.095			9.34	0.246		9.34	0.262
9.36	0.083		9.36	0.094			9.36	0.245		9.36	0.261
9.38	0.083		9.38	0.095			9.38	0.245		9.38	0.261
9.4	0.083		9.4	0.095			9.4	0.245		9.4	0.261
9.42	0.083		9.42	0.095			9.42	0.243		9.42	0.26
9.44	0.083		9.44	0.095			9.44	0.244		9.44	0.26
9.46	0.083		9.46	0.095			9.46	0.243		9.46	0.26
9.48	0.083		9.48	0.095			9.48	0.243		9.48	0.259
9.5	0.083		9.5	0.095			9.5	0.242		9.5	0.259
9.52	0.083		9.52	0.095			9.52	0.242		9.52	0.258
9.54	0.082		9.54	0.096			9.54	0.241		9.54	0.258
9.56	0.083		9.56	0.095			9.56	0.24		9.56	0.257
9.58	0.083		9.58	0.095			9.58	0.24		9.58	0.258
9.6	0.083		9.6	0.095			9.6	0.239		9.6	0.257
9.62	0.083		9.62	0.096			9.62	0.239		9.62	0.256
9.64	0.083		9.64	0.096			9.64	0.239		9.64	0.256
9.66	0.083		9.66	0.096			9.66	0.238		9.66	0.255
9.68	0.083		9.68	0.096			9.68	0.237		9.68	0.255
9.7	0.083		9.7	0.097			9.7	0.237		9.7	0.255
9.72	0.083		9.72	0.097			9.72	0.237		9.72	0.254
9.74	0.083		9.74	0.097			9.74	0.236		9.74	0.254
9.76	0.083		9.76	0.097			9.76	0.235		9.76	0.253
9.78	0.082		9.78	0.097			9.78	0.235		9.78	0.253
9.8	0.082		9.8	0.098			9.8	0.235		9.8	0.252
9.82	0.082		9.82	0.098			9.82	0.234		9.82	0.252
9.84	0.082		9.84	0.098			9.84	0.234		9.84	0.251
9.86	0.082		9.86	0.098			9.86	0.233		9.86	0.251
9.88	0.082		9.88	0.099			9.88	0.232		9.88	0.251
9.9	0.082		9.9	0.099			9.9	0.232		9.9	0.25
9.92	0.082		9.92	0.099			9.92	0.231		9.92	0.25
9.94	0.082		9.94	0.099			9.94	0.23		9.94	0.25
9.96	0.082		9.96	0.1			9.96	0.23		9.96	0.249
9.98	0.082		9.98	0.1			9.98	0.23		9.98	0.249
10	0.082		10	0.1			10	0.23		10	0.248
10	0.082		10.02	0.101			10	0.229		10.02	0.248
10	0.081		10.04	0.101			10	0.228		10.04	0.247
10.1	0.082		10.06	0.101			10.1	0.227		10.06	0.248
10.1	0.082		10.08	0.101			10.1	0.226		10.08	0.247
10.1	0.081		10.1	0.101			10.1	0.226		10.1	0.247
10.1	0.081		10.12	0.102			10.1	0.225		10.12	0.247
10.1	0.081		10.14	0.102			10.1	0.225		10.14	0.246
10.2	0.081		10.16	0.102			10.2	0.225		10.16	0.245
10.2	0.081		10.18	0.103			10.2	0.224		10.18	0.245
10.2	0.081		10.2	0.103			10.2	0.223		10.2	0.245
10.2	0.081		10.22	0.104			10.2	0.223		10.22	0.245
10.2	0.081		10.24	0.104			10.2	0.222		10.24	0.244
10.3	0.081		10.26	0.104			10.3	0.222		10.26	0.245
10.3	0.081		10.28	0.104			10.3	0.221		10.28	0.245
10.3	0.081		10.3	0.104			10.3	0.22		10.3	0.244
10.3	0.081		10.32	0.105			10.3	0.22		10.32	0.243
10.3	0.08		10.34	0.105			10.3	0.219		10.34	0.243
10.4	0.08		10.36	0.105			10.4	0.218		10.36	0.242
10.4	0.08		10.38	0.105			10.4	0.218		10.38	0.242
10.4	0.08		10.4	0.106			10.4	0.217		10.4	0.242
10.4	0.08		10.42	0.106			10.4	0.216		10.42	0.241
10.4	0.08		10.44	0.106			10.4	0.216		10.44	0.241
10.5	0.08		10.46	0.107			10.5	0.215		10.46	0.241
10.5	0.08		10.48	0.107			10.5	0.214		10.48	0.24
10.5	0.08		10.5	0.107			10.5	0.213		10.5	0.24
10.5	0.079		10.52	0.107			10.5	0.213		10.52	0.24
10.5	0.08		10.54	0.108			10.5	0.212		10.54	0.239
10.6	0.08		10.56	0.108			10.6	0.211		10.56	0.239
10.6	0.079		10.58	0.108			10.6	0.211		10.58	0.239
10.6	0.079		10.6	0.108			10.6	0.21		10.6	0.239
10.6	0.079		10.62	0.109			10.6	0.209		10.62	0.238
10.6	0.079		10.64	0.109			10.6	0.209		10.64	0.238
10.7	0.079		10.66	0.109			10.7	0.208		10.66	0.238
10.7	0.079		10.68	0.11			10.7	0.207		10.68	0.237
10.7	0.078		10.7	0.11			10.7	0.206		10.7	0.237
10.7	0.078		10.72	0.11			10.7	0.206		10.72	0.237
10.7	0.078		10.74	0.11			10.7	0.205		10.74	0.236
10.8	0.078		10.76	0.11			10.8	0.204		10.76	0.236
10.8	0.078		10.78	0.111			10.8	0.203		10.78	0.235
10.8	0.078		10.8	0.111			10.8	0.203		10.8	0.235
10.8	0.078		10.82	0.112			10.8	0.202		10.82	0.234
10.8	0.078		10.84	0.112			10.8	0.201		10.84	0.234
10.9	0.077		10.86	0.112			10.9	0.201		10.86	0.235
10.9	0.077		10.88	0.112			10.9	0.2		10.88	0.234
10.9	0.078		10.9	0.113			10.9	0.199		10.9	0.234
10.9	0.077		10.92	0.113			10.9	0.198		10.92	0.233
10.9	0.077		10.94	0.113			10.9	0.198		10.94	0.233
11	0.077		10.96	0.114			11	0.197		10.96	0.232
11	0.076		10.98	0.114			11	0.197		10.98	0.232
11	0.076		11	0.114			11	0.195		11	0.232
11	0.076		11.02	0.114			11	0.195		11.02	0.231
11	0.076		11.04	0.114			11	0.194		11.04	0.231
11.1	0.076		11.06	0.115			11.1	0.193		11.06	0.231
11.1	0.076		11.08	0.115			11.1	0.192		11.08	0.23
11.1	0.075		11.1	0.115			11.1	0.192		11.1	0.23
11.1	0.075		11.12	0.115			11.1	0.191		11.12	0.229
11.1	0.075		11.14	0.115			11.1	0.19		11.14	0.229
11.2	0.075		11.16	0.116			11.2	0.19		11.16	0.229
11.2	0.075		11.18	0.116			11.2	0.189		11.18	0.228
11.2	0.075		11.2	0.116			11.2	0.188		11.2	0.228
11.2	0.075		11.22	0.117			11.2	0.188		11.22	0.227
11.2	0.074		11.24	0.117			11.2	0.187		11.24	0.227
11.3	0.074		11.26	0.116			11.3	0.186		11.26	0.227
11.3	0.074		11.28	0.117			11.3	0.185		11.28	0.226
11.3	0.074		11.3	0.117			11.3	0.184		11.3	0.225
11.3	0.074		11.32	0.117			11.3	0.184		11.32	0.225
11.3	0.074		11.34	0.117			11.3	0.183		11.34	0.225
11.4	0.073		11.36	0.117			11.4	0.183		11.36	0.224
11.4	0.073		11.38	0.117			11.4	0.182		11.38	0.224
11.4	0.073		11.4	0.117			11.4	0.181		11.4	0.224
11.4	0.073		11.42	0.117			11.4	0.18		11.42	0.224
11.4	0.073		11.44	0.118			11.4	0.18		11.44	0.223
11.5	0.073		11.46	0.118			11.5	0.179		11.46	0.222
11.5	0.073		11.48	0.118			11.5	0.179		11.48	0.222
11.5	0.073		11.5	0.117			11.5	0.177		11.5	0.221
11.5	0.073		11.52	0.118			11.5	0.177		11.52	0.221
11.5	0.072		11.54	0.118			11.5	0.176		11.54	0.221
11.6	0.072		11.56	0.118			11.6	0.176		11.56	0.22
11.6	0.073		11.58	0.117			11.6	0.175		11.58	0.22
11.6	0.072		11.6	0.118			11.6	0.174		11.6	0.22
11.6	0.072		11.62	0.118			11.6	0.174		11.62	0.219
11.6	0.072		11.64	0.117			11.6	0.173		11.64	0.218
11.7	0.072		11.66	0.118			11.7	0.172		11.66	0.218
11.7	0.072		11.68	0.117			11.7	0.172		11.68	0.218
11.7	0.072		11.7	0.117			11.7	0.171		11.7	0.217
11.7	0.071		11.72	0.117			11.7	0.171		11.72	0.217
11.7	0.072		11.74	0.117			11.7	0.17		11.74	0.216
11.8	0.071		11.76	0.117			11.8	0.169		11.76	0.215
11.8	0.071		11.78	0.117			11.8	0.169		11.78	0.215
11.8	0.071		11.8	0.117			11.8	0.168		11.8	0.215
11.8	0.072		11.82	0.117			11.8	0.167		11.82	0.215
11.8	0.071		11.84	0.117			11.8	0.167		11.84	0.214
11.9	0.071		11.86	0.117			11.9	0.166		11.86	0.214
11.9	0.071		11.88	0.117			11.9	0.165		11.88	0.213
11.9	0.071		11.9	0.116			11.9	0.165		11.9	0.212
11.9	0.071		11.92	0.116			11.9	0.164		11.92	0.212
11.9	0.071		11.94	0.116			11.9	0.163		11.94	0.212
12	0.071		11.96	0.116			12	0.163		11.96	0.211
12	0.071		11.98	0.116			12	0.162		11.98	0.211
12	0.071		12	0.116			12	0.161		12	0.21
12	0.071		12.02	0.116			12	0.161		12.02	0.21
12	0.072		12.04	0.115			12	0.16		12.04	0.209
12.1	0.071		12.06	0.115			12.1	0.159		12.06	0.209
12.1	0.071		12.08	0.115			12.1	0.159		12.08	0.208
12.1	0.072		12.1	0.115			12.1	0.158		12.1	0.209
12.1	0.071		12.12	0.115			12.1	0.157		12.12	0.208
12.1	0.072		12.14	0.114			12.1	0.157		12.14	0.208
12.2	0.072		12.16	0.114			12.2	0.156		12.16	0.206
12.2	0.072		12.18	0.114			12.2	0.156		12.18	0.207
12.2	0.072		12.2	0.114			12.2	0.155		12.2	0.207
12.2	0.072		12.22	0.114			12.2	0.154		12.22	0.206
12.2	0.072		12.24	0.114			12.2	0.154		12.24	0.206
12.3	0.072		12.26	0.113			12.3	0.153		12.26	0.205
12.3	0.072		12.28	0.113			12.3	0.153		12.28	0.204
12.3	0.072		12.3	0.113			12.3	0.152		12.3	0.204
12.3	0.072		12.32	0.113			12.3	0.152		12.32	0.204
12.3	0.072		12.34	0.113			12.3	0.151		12.34	0.204
12.4	0.073		12.36	0.112			12.4	0.15		12.36	0.203
12.4	0.073		12.38	0.112			12.4	0.15		12.38	0.203
12.4	0.073		12.4	0.112			12.4	0.149		12.4	0.202
12.4	0.073		12.42	0.112			12.4	0.149		12.42	0.202
12.4	0.073		12.44	0.112			12.4	0.148		12.44	0.202
12.5	0.073		12.46	0.111			12.5	0.147		12.46	0.201
12.5	0.073		12.48	0.111			12.5	0.147		12.48	0.201
12.5	0.073		12.5	0.111			12.5	0.146		12.5	0.201
12.5	0.073		12.52	0.111			12.5	0.146		12.52	0.2
12.5	0.073		12.54	0.111			12.5	0.145		12.54	0.2
12.6	0.073		12.56	0.111			12.6	0.144		12.56	0.199
12.6	0.074		12.58	0.111			12.6	0.144		12.58	0.199
12.6	0.074		12.6	0.111			12.6	0.144		12.6	0.199
12.6	0.074		12.62	0.111			12.6	0.144		12.62	0.198
12.6	0.074		12.64	0.111			12.6	0.143		12.64	0.198
12.7	0.074		12.66	0.11			12.7	0.142		12.66	0.198
12.7	0.074		12.68	0.11			12.7	0.142		12.68	0.197
12.7	0.074		12.7	0.11			12.7	0.141		12.7	0.197
12.7	0.074		12.72	0.11			12.7	0.141		12.72	0.197
12.7	0.074		12.74	0.11			12.7	0.14		12.74	0.196
12.8	0.074		12.76	0.11			12.8	0.14		12.76	0.196
12.8	0.075		12.78	0.11			12.8	0.139		12.78	0.196
12.8	0.075		12.8	0.11			12.8	0.139		12.8	0.196
12.8	0.075		12.82	0.11			12.8	0.138		12.82	0.195
12.8	0.075		12.84	0.11			12.8	0.138		12.84	0.196
12.9	0.075		12.86	0.11			12.9	0.137		12.86	0.195
12.9	0.075		12.88	0.11			12.9	0.137		12.88	0.194
12.9	0.075		12.9	0.11			12.9	0.137		12.9	0.194
12.9	0.075		12.92	0.109			12.9	0.136		12.92	0.194
12.9	0.075		12.94	0.109			12.9	0.136		12.94	0.194
13	0.076		12.96	0.109			13	0.135		12.96	0.193
13	0.076		12.98	0.109			13	0.135		12.98	0.194
13	0.076		13	0.109			13	0.134		13	0.193
13	0.076		13.02	0.109			13	0.134		13.02	0.193
13	0.076		13.04	0.109			13	0.134		13.04	0.193
13.1	0.076		13.06	0.109			13.1	0.133		13.06	0.192
13.1	0.076		13.08	0.109			13.1	0.133		13.08	0.192
13.1	0.076		13.1	0.109			13.1	0.132		13.1	0.192
13.1	0.077		13.12	0.109			13.1	0.132		13.12	0.191
13.1	0.077		13.14	0.109			13.1	0.132		13.14	0.192
13.2	0.077		13.16	0.109			13.2	0.131		13.16	0.191
13.2	0.077		13.18	0.109			13.2	0.13		13.18	0.191
13.2	0.077		13.2	0.109			13.2	0.13		13.2	0.191
13.2	0.077		13.22	0.109			13.2	0.13		13.22	0.19
13.2	0.077		13.24	0.109			13.2	0.129		13.24	0.19
13.3	0.077		13.26	0.109			13.3	0.129		13.26	0.19
13.3	0.077		13.28	0.109			13.3	0.129		13.28	0.19
13.3	0.078		13.3	0.109			13.3	0.128		13.3	0.19
13.3	0.077		13.32	0.109			13.3	0.128		13.32	0.189
13.3	0.078		13.34	0.109			13.3	0.128		13.34	0.189
13.4	0.078		13.36	0.109			13.4	0.127		13.36	0.189
13.4	0.078		13.38	0.109			13.4	0.127		13.38	0.189
13.4	0.078		13.4	0.109			13.4	0.127		13.4	0.189
13.4	0.078		13.42	0.109			13.4	0.126		13.42	0.188
13.4	0.078		13.44	0.109			13.4	0.126		13.44	0.189
13.5	0.078		13.46	0.109			13.5	0.126		13.46	0.188
13.5	0.078		13.48	0.11			13.5	0.125		13.48	0.189
13.5	0.078		13.5	0.109			13.5	0.125		13.5	0.189
13.5	0.079		13.52	0.109			13.5	0.125		13.52	0.188
13.5	0.078		13.54	0.109			13.5	0.124		13.54	0.188
13.6	0.079		13.56	0.109			13.6	0.124		13.56	0.188
13.6	0.079		13.58	0.109			13.6	0.124		13.58	0.188
13.6	0.079		13.6	0.109			13.6	0.124		13.6	0.188
13.6	0.079		13.62	0.109			13.6	0.123		13.62	0.187
13.6	0.079		13.64	0.11			13.6	0.123		13.64	0.188
13.7	0.079		13.66	0.109			13.7	0.123		13.66	0.187
13.7	0.079		13.68	0.11			13.7	0.122		13.68	0.187
13.7	0.079		13.7	0.11			13.7	0.122		13.7	0.188
13.7	0.079		13.72	0.11			13.7	0.122		13.72	0.187
13.7	0.079		13.74	0.11			13.7	0.122		13.74	0.187
13.8	0.079		13.76	0.11			13.8	0.121		13.76	0.187
13.8	0.079		13.78	0.11			13.8	0.121		13.78	0.187
13.8	0.079		13.8	0.11			13.8	0.121		13.8	0.186
13.8	0.079		13.82	0.11			13.8	0.121		13.82	0.187
13.8	0.08		13.84	0.11			13.8	0.121		13.84	0.187
13.9	0.08		13.86	0.11			13.9	0.121		13.86	0.187
13.9	0.08		13.88	0.11			13.9	0.12		13.88	0.186
13.9	0.08		13.9	0.11			13.9	0.12		13.9	0.187
13.9	0.08		13.92	0.11			13.9	0.119		13.92	0.186
13.9	0.08		13.94	0.11			13.9	0.12		13.94	0.186
14	0.08		13.96	0.11			14	0.119		13.96	0.186
14	0.08		13.98	0.111			14	0.119		13.98	0.186
14	0.08		14	0.111			14	0.119		14	0.186
14	0.08		14.02	0.111			14	0.119		14.02	0.186
14	0.08		14.04	0.111			14	0.118		14.04	0.186
14.1	0.08		14.06	0.111			14.1	0.118		14.06	0.186
14.1	0.08		14.08	0.111			14.1	0.118		14.08	0.186
14.1	0.08		14.1	0.111			14.1	0.118		14.1	0.186
14.1	0.08		14.12	0.111			14.1	0.118		14.12	0.186
14.1	0.08		14.14	0.111			14.1	0.117		14.14	0.186
14.2	0.08		14.16	0.111			14.2	0.117		14.16	0.186
14.2	0.08		14.18	0.111			14.2	0.117		14.18	0.186
14.2	0.08		14.2	0.112			14.2	0.117		14.2	0.186
14.2	0.08		14.22	0.111			14.2	0.117		14.22	0.186
14.2	0.08		14.24	0.112			14.2	0.117		14.24	0.186
14.3	0.08		14.26	0.112			14.3	0.117		14.26	0.186
14.3	0.08		14.28	0.112			14.3	0.116		14.28	0.186
14.3	0.08		14.3	0.112			14.3	0.116		14.3	0.186
14.3	0.08		14.32	0.112			14.3	0.116		14.32	0.186
14.3	0.08		14.34	0.112			14.3	0.116		14.34	0.186
14.4	0.081		14.36	0.112			14.4	0.115		14.36	0.186
14.4	0.081		14.38	0.113			14.4	0.115		14.38	0.186
14.4	0.081		14.4	0.113			14.4	0.115		14.4	0.186
14.4	0.081		14.42	0.113			14.4	0.115		14.42	0.186
14.4	0.081		14.44	0.113			14.4	0.115		14.44	0.186
14.5	0.081		14.46	0.113			14.5	0.115		14.46	0.186
14.5	0.081		14.48	0.113			14.5	0.114		14.48	0.186
14.5	0.081		14.5	0.114			14.5	0.114		14.5	0.186
14.5	0.081		14.52	0.114			14.5	0.114		14.52	0.186
14.5	0.081		14.54	0.114			14.5	0.114		14.54	0.186
14.6	0.081		14.56	0.114			14.6	0.114		14.56	0.186
14.6	0.081		14.58	0.114			14.6	0.113		14.58	0.186
14.6	0.082		14.6	0.114			14.6	0.114		14.6	0.186
14.6	0.082		14.62	0.114			14.6	0.113		14.62	0.186
14.6	0.082		14.64	0.115			14.6	0.113		14.64	0.186
14.7	0.082		14.66	0.114			14.7	0.113		14.66	0.186
14.7	0.082		14.68	0.115			14.7	0.113		14.68	0.186
14.7	0.082		14.7	0.115			14.7	0.113		14.7	0.186
14.7	0.082		14.72	0.115			14.7	0.112		14.72	0.186
14.7	0.082		14.74	0.116			14.7	0.112		14.74	0.186
14.8	0.083		14.76	0.116			14.8	0.112		14.76	0.186
14.8	0.083		14.78	0.116			14.8	0.112		14.78	0.186
14.8	0.083		14.8	0.116			14.8	0.112		14.8	0.187
14.8	0.083		14.82	0.116			14.8	0.112		14.82	0.186
14.8	0.083		14.84	0.116			14.8	0.111		14.84	0.187
14.9	0.083		14.86	0.117			14.9	0.111		14.86	0.187
14.9	0.084		14.88	0.117			14.9	0.111		14.88	0.187
14.9	0.084		14.9	0.117			14.9	0.111		14.9	0.187
14.9	0.084		14.92	0.118			14.9	0.111		14.92	0.187
14.9	0.085		14.94	0.118			14.9	0.111		14.94	0.187
15	0.085		14.96	0.118			15	0.111		14.96	0.187
15	0.085		14.98	0.118			15	0.11		14.98	0.187
15	0.085		15	0.118			15	0.11		15	0.188
15	0.085		15.02	0.119			15	0.11		15.02	0.187
15	0.086		15.04	0.119			15	0.11		15.04	0.188

## Sheet: Figure 5b
NorA							Control(dead mutant D307N)
[Ethidium] (µg/ml)	OD600 nm, 12h						[Ethidium] (µg/ml)	OD600 nm, 12h
	replica 1	replica 2	replica 3	replica 4				replica 1	replica 2	replica 3	replica 4
125	0.032	0.028	0.039	0.036			125	0.02	0.02	0.031	0.028
62.5	0.05	0.048	0.053	0.055			62.5	0.045	0.046	0.054	0.056
31.25	0.31	0.296	0.383	0.372			31.25	0.052	0.052	0.055	0.055
15.625	0.879	0.886	0.867	0.886			15.625	0.037	0.04	0.038	0.041
7.813	1.013	1.031	1	1.015			7.813	0.05	0.052	0.054	0.055
3.906	1.064	1.067	1.051	1.056			3.906	0.121	0.131	0.092	0.082
1.95	1.047	1.065	1.052	1.068			1.95	0.707	0.755	0.481	0.35
0.975	1.037	1.055	1.046	1.065			0.975	1.156	1.187	1.078	1.062
0.488	1.046	1.064	1.055	1.07			0.488	1.197	1.229	1.165	1.191
0	1.055	1.082	1.063	1.088			0	1.209	1.227	1.188	1.213

## Sheet: Figure 5c
	IC50, NorA/IC50, control
pH	lower limit	upper limit
6.5	5.6922	9.5177
7	11.8593	15.8537
7.5	13.3147	16.3099
7.8	12.0039	14.4119
8	11.7433	13.6954
8.5	9.7477	11.1987

## Sheet: Figure 6b
	MIC (µg/ml)
	replica 1	replica 2	replica 3	replica 4	replica 5	replica 6
ΔNorA	11	8	12	8	10	9
NorA	256	256
I23A	64	64
N137A	22	24
F140A	31	30
I141A	160	128
I141Q	17	23
P144A	32	32
E222Q	18	16
G251I	25	24
A252I	256	256
D307N	8	11

## Sheet: Figure 6d
+glucose																				-glucose
Time (s)	NorA				deltaNorA				E222Q				D307N							Time (s)	NorA				△NorA				E222Q				D307N
																					F/F0				F/F0				F/F0				F/F0
	replica1	replica2	replica3	replica4	replica1	replica2	replica3	replica4	replica1	replica2	replica3	replica4	replica1	replica2	replica3	replica4					replica1	replica2	replica3	replica4	replica1	replica2	replica3	replica4	replica1	replica2	replica3	replica4	replica1	replica2	replica3	replica4
0	1	1	1	1	1	1	1	1	1	1	1	1	1	1	1	1				0	1	1	1	1	1	1	1	1	1	1	1	1	1	1	1	1
6	0.999863	1.00971	0.993427	0.990626	1.00712	0.980452	0.988629	0.986927	1.00292	0.992601	0.989558	0.980153	1.00483	0.994491	1.01367	0.998409				6	1.01176	1.00623	0.999839	1.00714	0.992896	1.00208	0.999206	1.00987	1.00097	0.989972	1.00798	1.00669	0.98702	1.01268	0.996049	1.00779
12	1.01046	0.996335	0.993685	0.992622	1.00968	0.993906	0.992761	0.98755	0.997449	1.00275	0.990367	0.966853	0.997551	1.00455	1.02531	0.982317				12	1.0029	1.01573	1.00282	1.01287	0.985931	1.00531	0.994052	1.01679	0.993819	0.985829	1.00283	1.00705	0.994778	1.00743	0.989734	0.997203
18	0.997835	1.00039	0.998689	0.982309	1.01457	0.986208	1.01318	0.989496	1.00366	0.99503	1.00013	0.975414	1.00824	1.00268	1.01529	0.984738				18	1.00339	1.00745	1.00083	1.01283	0.989089	1.01137	1.00956	1.02561	1.00848	0.98719	1.01804	0.998477	1.00798	1.00288	0.99865	1.0062
24	1.00346	0.986672	0.986734	0.981525	1.023	0.989342	1.01188	0.99498	1.01197	1.00527	0.983161	0.980459	1.00505	1.0008	1.00382	0.989857				24	0.989184	1.01177	1.00762	1.00692	0.997974	1.02264	1.01439	1.02224	1.00444	0.993468	1.00232	1.00267	1.00415	1.00219	0.983806	0.990854
30	0.994726	0.994871	0.996418	0.995821	1.01353	0.987561	1.00678	0.999571	1.02148	0.996573	0.991586	0.988987	1.01187	1.00216	1.00262	0.978797				30	1.00505	1.00966	1.00452	1.02922	0.992055	1.02656	0.999433	1.03582	1.01091	0.979362	1.00304	1.00517	0.991194	1.00004	1.00396	1.00542
36	0.993627	0.993428	0.995358	1.00335	1.00927	1.00191	1.00398	0.989336	1.0199	1.00043	0.979732	0.979144	1.0018	1.00401	1.00717	0.97493				36	1.00196	1.01133	1.0045	1.0196	1.01677	1.02532	1.00338	1.02236	1.01487	0.984161	0.997711	0.989569	1.00248	0.995762	1.00624	1.01404
42	0.997849	0.995418	1.00003	1.00994	1.02002	0.99882	0.989464	0.982237	1.01612	1.00375	0.984707	0.988688	1.01098	0.997318	1.01177	0.985495				42	1.00736	1.01668	1.00916	1.02506	1.01892	1.02263	0.9975	1.01018	1.01619	0.980466	1.01223	0.989832	0.988847	0.99783	1.01632	1.01456
48	0.989746	0.99465	1.00162	1.00114	1.01558	0.99409	0.991112	0.978323	1.01654	1.0069	0.980407	0.976845	0.998783	0.998105	1.01829	0.986906				48	1.00421	1.01742	0.994282	1.0093	1.00973	1.02586	0.99348	1.01775	1.01824	0.970992	1.02884	0.996196	0.998077	1.00321	1.01588	1.02214
54	0.983666	1.00662	1.00791	1.00749	1.01542	0.999785	0.991951	0.980558	1.01153	1.00686	0.986427	0.968306	0.999364	0.999369	1.01041	0.988463				54	1.02385	1.02057	0.988948	1.02355	1.00707	1.02218	1.00856	1.0509	1.00598	0.986962	1.01678	0.992028	0.99062	1.00458	1.00032	1.00912
60	0.996383	1.00135	1.00264	0.986294	1.01798	0.993833	0.990077	0.999464	1.00591	0.980342	1.00012	0.984065	1.01083	0.995441	1.00649	0.993153				60	1.01808	1.02284	0.996468	1.02473	1.00377	1.01287	1.03709	1.03161	1.01081	0.991025	1.02508	0.992424	1.00516	1.01248	1.00468	1.00444
66	0.973954	0.990821	1.00126	0.99103	1.02257	0.994759	1.00738	0.996219	1.01103	0.993255	1.0052	0.994215	1.01437	1.00933	1.00766	0.980939				66	1.01734	1.02495	0.992791	1.02061	0.996989	1.02184	1.025	1.03371	1.00906	0.998245	1.01811	0.990798	1.00472	0.999905	0.998823	1.01318
72	0.975053	0.992199	0.994111	0.988835	1.015	0.987642	1.00729	0.996462	1.00929	0.997383	1.01375	0.985172	1.01133	1.00662	1.0158	0.99813				72	1.01533	1.02948	1.00387	1.03964	0.991851	1.02646	1.0211	1.03975	1.01147	0.993291	1.01522	0.997078	1.01577	0.988502	0.994884	1.00444
78	0.975449	0.996446	0.995308	0.980566	1.01916	0.985766	1.01581	0.99829	1.01671	1.01506	0.998135	0.975395	1.00081	1.00008	1.00733	0.973861				78	1.01754	1.02159	0.99688	1.03355	0.991768	1.02603	1.00282	1.03441	1.02411	0.986191	1.013	0.990104	0.994904	0.991956	1.00819	1.0068
84	0.97137	0.98845	0.983087	0.998994	1.01845	0.983801	1.00245	0.999996	1.02742	1.01176	1.00448	0.98562	1.00907	1.00647	1.0076	0.975806				84	1.00443	1.03043	1.00506	1.02956	0.994503	1.03145	1.0053	1.0241	1.01325	0.987863	1.01439	0.995105	0.999784	0.985662	1.03076	1.02074
90	0.965898	1.004	0.98208	1.00322	1.01104	0.994679	1.0098	0.998586	1.0331	0.991448	0.9911	0.969569	1.00338	0.997631	1.00414	0.981982				90	0.996555	1.0348	0.998789	1.02174	0.993798	1.03695	0.999845	1.03343	1.01116	0.972002	1.02207	0.984999	0.999417	0.993647	1.01803	1.00876
96	0.966629	0.990258	0.98977	0.996995	1.02825	1.00577	0.997914	0.982298	1.03079	1.0012	0.990185	0.967854	0.997751	0.999341	1.00113	0.979199				96	0.996839	1.03075	0.98914	1.02463	0.994495	1.01873	0.990382	1.04511	1.01348	0.974137	1.01509	0.985498	0.988066	0.983818	1.00853	1.01928
102	0.963324	0.995643	0.984078	1.01115	1.02923	0.993264	0.993295	0.988546	1.02317	1.00443	0.997558	0.980859	1.0038	0.991554	1.0233	0.990564				102	1.0075	1.02848	0.98753	1.02636	0.995386	1.02008	0.995511	1.03651	1.01552	0.98065	1.00681	0.981254	0.986579	1.00736	1.00294	0.999146
108	0.969561	1.00604	0.97274	1.0007	1.01041	0.998274	0.997398	0.993433	1.01411	0.991729	0.994949	0.985994	1.00082	0.996138	1.01832	1.00281				108	1.00963	1.02434	0.996791	1.01968	0.998563	1.02448	1.00761	1.04172	1.01509	0.978989	1.01953	0.973972	0.997479	1.01674	0.997394	1.00113
114	0.968181	0.997542	0.975363	1.00351	1.00855	0.989599	0.989345	0.994828	1.02939	0.991373	0.997623	0.978232	1.01344	0.992718	1.01001	0.998983				114	1.01039	1.03709	1.01196	1.03592	0.97871	1.02041	1.00958	1.0345	0.993933	0.981656	1.0187	0.971059	0.993624	1.01353	0.990642	0.994528
120	0.969781	1.00291	0.967684	0.991826	1.01266	0.979314	1.00545	0.99905	1.02002	0.997127	1.0085	1.0086	1.00698	1.01161	1.01164	1.00245				120	1.00143	1.01873	0.997275	1.02448	0.989881	1.0198	0.997284	1.02952	0.99477	1.00674	1.0026	0.980323	1.00707	1.01007	1.00282	1.0072
126	0.984247	0.996025	0.974157	1.00039	1.03929	0.988088	1.00897	0.996211	1.0163	0.998974	1.00828	0.999873	1.00782	1.00763	1.01214	0.993489				126	0.995724	1.02354	1.00657	1.02733	0.973153	1.02374	1.00279	1.02844	1.00268	0.997615	1.00926	0.989329	1.02205	1.00025	1.01116	0.998327
132	0.977873	0.992881	0.975777	0.997361	1.02992	0.992425	1.01447	0.994744	1.01614	1.02413	1.01734	0.991954	1.00523	1.01077	1.00428	0.979583				132	1.0039	1.02127	0.985685	1.03562	0.991719	1.03996	0.98963	1.02239	1.01932	0.991557	1.02528	0.976853	1.02221	1.01095	1.01221	1.00059
138	0.987834	0.994522	0.982999	0.998319	1.03046	1.00164	1.02591	1.00703	1.02361	1.01502	1.00231	0.994428	1.01064	1.01127	1.00236	0.989153				138	0.989336	1.02377	1.00133	1.02242	0.984645	1.03689	0.986079	1.03929	1.00644	1.00047	1.02717	0.968226	1.00354	0.992461	1.01323	1.00139
144	0.986152	0.997633	0.965555	1.00202	1.01159	0.993625	1.00509	1.00854	1.03381	1.00226	1.00252	0.984835	1.0018	0.990098	1.00918	0.984988				144	0.984256	1.02198	0.982857	1.0243	0.998785	1.04182	0.989465	1.01366	1.01052	0.989292	1.02844	0.974943	1.00636	0.985428	1.01172	1.00088
150	0.980498	0.993116	0.966761	1.00434	1.03556	1.00381	1.00315	1.00515	1.02538	1.01217	1.00542	0.987388	0.996799	0.994393	1.00978	0.991585				150	0.993044	1.04161	0.979855	1.03833	0.990821	1.03933	1.0145	1.03383	1.01475	0.981172	1.00844	0.972466	1.00505	0.992154	1.00042	1.0186
156	0.991364	1.01185	0.961678	1.0153	1.02919	0.996182	1.00261	0.993699	1.022	1.0084	1.00618	0.986868	1.00589	1.00371	1.01728	0.994692				156	0.998787	1.0228	1.00055	1.03131	0.987018	1.03722	1.00233	1.01714	1.01336	0.970322	0.997771	0.968934	1.01473	0.989819	1.0101	1.00868
162	0.991134	1.00148	0.971537	1.0019	1.02405	0.997993	1.01288	0.997249	1.01216	0.996843	1.00102	0.987496	0.997797	0.99467	1.0217	0.999255				162	1.00803	1.02396	0.996668	1.02205	0.972391	1.02871	0.995975	1.03162	1.00131	0.977654	0.986864	0.965683	1.00054	0.997523	0.996985	1.00274
168	0.987089	1.00508	0.962674	1.00295	1.03312	0.999162	1.00732	0.994976	1.01165	1.00282	0.996542	0.982201	1.00711	1.00322	1.02202	0.999363				168	1.00363	1.02006	0.990831	1.01602	0.979385	1.03057	0.999959	1.02852	0.998784	0.980545	0.994317	0.964904	1.01406	0.993808	1.01856	0.993287
174	0.981287	0.99639	0.967471	0.990987	1.02917	0.999965	1.01094	0.986942	1.02033	1.00899	1.00752	0.973138	1.00991	1.01063	1.00879	1.00546				174	0.995188	1.01842	0.990566	1.03928	0.98157	1.01234	1.00458	1.02994	0.99743	0.980517	1.01449	0.957933	1.01594	0.998115	1.01282	1.0012
180	0.984196	0.989486	0.96817	0.991331	1.03279	1.00205	1.01621	0.998685	1.02206	1.01662	1.02459	1.00121	1.00526	1.01257	1.00349	0.999736				180	0.98922	1.01507	0.988256	1.02897	0.951505	1.02991	1.00493	1.01599	1.00531	0.978772	1.02256	0.963278	1.01064	0.989904	1.00972	1.00647
186	0.977249	0.996076	0.962145	0.988042	1.03224	0.991418	1.01254	0.999552	1.0385	1.02877	1.01989	0.986098	1.0049	1.00349	1.00695	0.994792				186	0.991714	1.00758	0.977903	1.03012	0.970946	1.01253	1.00728	1.02792	1.01186	0.982938	1.01755	0.961354	0.997467	0.991488	1.00387	0.997977
192	0.974671	0.982688	0.959218	0.983182	1.02834	1.00752	1.01583	1.00992	1.04445	1.00917	1.01853	0.984992	1.00206	1.00229	0.997404	0.99135				192	0.983918	1.01122	0.973507	1.02147	0.986327	1.03965	1.02285	1.01828	1.01171	0.979999	1.01754	0.964579	0.999682	0.994924	0.995136	1.01559
198	0.972417	0.989758	0.959963	0.999852	1.03117	1.00144	1.01175	0.99992	1.02505	1.00567	1.01242	0.992186	0.995358	1.00372	1.0075	0.997635				198	0.97656	1.01089	0.992403	1.01866	0.983215	1.03499	1.01853	0.997342	1.00506	0.971936	1.02157	0.950228	1.00585	0.964627	0.999272	1.00063
204	0.971921	0.980693	0.958285	1.00412	1.0303	0.998873	1.01257	0.998997	1.03525	1.00286	1.01202	0.978535	0.999679	0.984347	1.00065	1.00273				204	0.98669	1.01793	0.999981	1.01338	0.982736	1.04031	0.99682	0.99193	0.995206	0.979442	1.00121	0.960022	0.98864	0.983986	0.996167	1.00135
210	0.968709	0.989521	0.963616	1.00148	1.01059	0.992583	1.01121	0.994197	1.02306	1.00208	1.00477	0.989122	0.998477	0.992643	1.00272	0.997612				210	0.990013	1.01574	0.985743	1.02586	0.96829	1.02548	1.01014	0.981133	1.00324	0.974017	1.00672	0.953092	0.966566	0.987466	1.02044	0.998683
216	0.968552	0.981764	0.948872	1.00372	1.01506	0.985308	1.00634	0.992152	1.01746	0.997544	1.01203	0.988393	1.01502	1.00284	1.02138	1.00139				216	0.99207	1.0113	0.982611	0.994354	0.974583	1.0021	1.00554	1.01401	0.998898	0.965976	0.99888	0.952001	0.988913	1.00179	1.00676	0.999096
222	0.969986	0.988038	0.954141	0.991697	1.0388	0.989361	0.994855	0.994999	1.01318	0.996956	1.00093	0.992122	1.01155	0.992156	1.01638	1.00755				222	0.97854	1.00687	0.972765	0.996734	0.969369	1.01677	0.99064	1.00748	0.990582	0.973778	1.01515	0.946723	0.988703	1.00221	0.995035	1.00204
228	0.964851	0.965527	0.943358	0.991547	1.0287	0.994183	1.00728	0.995044	1.03505	1.01499	1.00578	0.989077	1.01059	0.996693	1.00697	1.00209				228	0.96888	1.00057	0.979867	1.00678	0.959137	0.999827	1.00044	1.00179	0.998881	0.986404	1.00705	0.947155	1.00396	0.986661	1.00786	0.990328
234	0.953318	0.968364	0.949063	0.982194	1.02955	0.994036	1.01812	0.998104	1.04092	1.00709	1.01698	0.998632	1.00825	1.00199	1.00082	1.0043				234	0.977938	0.9933	0.99095	1.01109	0.968407	1.00683	1.00185	1.01293	1.00513	0.980835	1.025	0.951961	0.989298	0.990529	1.00025	1.00073
240	0.95367	0.968629	0.948936	0.978706	1.02635	1.00075	1.01641	1.0008	1.02406	1.01217	1.02439	1.00015	1.01106	0.998466	1.01283	0.993198				240	0.985793	0.977685	0.985074	1.01301	0.958541	1.00266	1.01778	0.980758	1.00031	0.973706	0.995726	0.93321	0.982604	0.99944	1.0017	1.00977
246	0.950762	0.951575	0.938173	0.976727	1.03288	0.999158	1.01766	1.00971	1.01861	1.01706	1.02046	0.98957	1.00191	0.995965	1.00921	0.999389				246	0.964154	1.00135	0.991031	0.989501	0.978152	1.03659	1.00177	0.996118	1.0007	0.98914	0.997606	0.942514	0.964796	0.980473	0.979715	1.00662
252	0.947741	0.95812	0.941765	0.974116	1.03049	0.995151	1.02136	1.01236	1.02162	1.01399	1.01671	0.984824	1.0001	0.99333	1.01021	0.998298				252	0.961115	0.995195	0.987768	0.984033	0.973417	1.03125	1.00859	0.988267	0.984676	0.973398	0.993462	0.950732	0.957516	0.986189	1.00365	1.00815
258	0.946708	0.954685	0.931327	0.969445	1.02504	0.99379	1.0083	0.99078	1.01447	0.996986	1.01477	0.980881	1.00433	0.999721	0.998736	0.984001				258	0.97289	0.976009	0.98208	0.997195	0.975681	1.02409	1.00141	1.00019	0.996529	0.962792	0.993342	0.944091	0.964535	0.963361	0.994901	1.00906
264	0.949894	0.950807	0.933143	0.978261	1.01534	0.983024	0.998248	1.00813	1.01783	1.00246	1.01225	0.977701	1.01519	0.993939	1.00443	1.00535				264	0.976335	0.973465	0.976097	0.986595	0.946525	1.02423	1.00608	1.0025	0.988971	0.97211	0.994651	0.939383	0.992381	0.977761	1.00735	0.990913
270	0.934603	0.941261	0.936926	0.974678	1.02654	0.9888	1.00338	0.99441	1.022	1.00541	1.00969	0.974951	1.01426	1.00676	1.02181	1.00031				270	0.961154	0.986729	0.979925	0.984891	0.974122	1.00451	0.99316	1.01447	0.994358	0.966668	1.01205	0.941191	0.989725	0.993171	0.998885	0.987594
276	0.93384	0.938206	0.937135	0.969662	1.03179	0.982955	1.00347	0.99935	1.01638	1.00292	1.01846	0.967551	1.00957	0.999931	1.02509	0.996081				276	0.969829	0.976578	0.979333	0.999502	0.937081	1.01368	0.990217	0.998908	1.00039	0.959484	0.997531	0.936787	0.970625	1.00374	0.990541	1.00075
282	0.927815	0.919371	0.915501	0.966033	1.02306	0.987754	1.00658	0.998187	1.02563	1.02372	1.01632	0.98207	1.00193	0.992806	1.0164	1.00356				282	0.9602	0.990752	0.970325	0.986162	0.957069	1.01884	1.00517	0.995405	0.999799	0.959057	0.997806	0.935816	0.963889	1.00032	0.975075	0.988314
288	0.926516	0.922381	0.927826	0.958242	1.02759	1.00583	1.00442	0.989101	1.03134	1.01734	1.0164	0.986128	0.998955	0.995416	1.00282	1.0058				288	0.953117	0.974735	0.965848	0.992002	0.956307	0.996849	0.991908	0.979571	0.994797	0.982847	0.984139	0.941984	0.965842	0.984334	0.981049	0.987455
294	0.922805	0.91754	0.928884	0.963217	1.03034	0.991676	1.00917	0.999647	1.02433	1.00062	1.02412	0.999365	0.992974	0.995736	1.01476	1.00873				294	0.950304	0.959473	0.976554	0.990906	0.967362	1.00418	0.99131	0.999205	0.994606	0.982438	0.985259	0.934319	0.938675	0.975939	0.9922	1.00326
300	0.921822	0.915236	0.921619	0.949186	1.02873	0.995701	1.01558	1.00037	1.02106	1.00349	1.00579	0.997997	0.988771	0.991077	0.989152	0.990624				300	0.963675	0.964144	0.954457	0.97213	0.96391	1.02336	0.990377	0.980658	0.984033	0.964912	0.989098	0.935646	0.959887	0.986028	0.99805	1.00038
306	0.911224	0.907435	0.915539	0.946967	1.01536	0.982663	1.01027	1.00283	1.01362	1.01112	1.00382	0.996469	0.988057	0.980978	0.993537	0.993969				306	0.963727	0.985248	0.963742	0.978553	0.952486	1.01527	0.978136	0.975488	0.991487	0.959242	0.994407	0.937971	0.950404	0.98635	0.990788	1.00016
312	0.90522	0.904545	0.915422	0.93904	1.01456	0.983317	1.00499	1.01259	1.01174	1.00149	1.00594	0.978322	1.00029	1.00112	0.996316	0.988575				312	0.959721	0.979249	0.967731	0.979804	0.951399	1.02229	0.974786	0.992099	0.988247	0.962719	0.995516	0.932961	0.967058	0.979035	0.99564	0.991353
318	0.894148	0.8997	0.914938	0.937316	1.03897	0.993452	0.988302	1.00462	1.00548	1.00145	1.01914	0.992623	1.01072	0.996725	1.00504	0.983576				318	0.947951	0.970141	0.968311	0.974826	0.961114	1.01399	0.971101	0.995711	0.980515	0.962477	0.987493	0.934373	0.970417	0.960404	0.980696	0.974563
324	0.894776	0.885397	0.910548	0.948203	1.04884	0.976599	0.994873	0.980379	1.01236	1.00877	0.996956	0.971685	1.00177	1.00297	1.01873	0.982529				324	0.941654	0.971025	0.953089	0.956698	0.953576	1.01837	0.98062	0.996853	0.974887	0.947604	0.98013	0.931522	0.973611	0.96196	0.995007	0.981456
330	0.889405	0.874119	0.895037	0.938437	1.02637	0.985881	0.994116	0.988227	1.02388	1.01886	1.01393	0.969327	0.994094	0.993669	1.01608	0.999534				330	0.938509	0.979625	0.946214	0.971402	0.945823	1.0002	0.998119	0.987819	0.974277	0.945465	0.976546	0.930538	0.960629	0.978376	0.982141	0.983768
336	0.871079	0.867686	0.894546	0.930931	1.02869	0.988307	1.00848	0.993129	1.02764	1.01213	0.999202	0.968228	1.00176	0.987962	1.00351	1.01121				336	0.937823	0.959052	0.955564	0.987478	0.953504	0.99683	0.974518	0.969281	0.979992	0.95715	0.978106	0.924476	0.944041	0.986961	0.954964	0.992441
342	0.86293	0.858198	0.88666	0.92297	1.03189	0.980387	1.00238	1.00038	1.0268	1.001	1.00385	0.984469	0.988834	0.987657	1.00218	1.00767				342	0.938833	0.956565	0.959876	0.968738	0.961801	0.999305	0.978146	0.969765	0.973952	0.963961	0.993542	0.929709	0.934033	1.0011	0.985212	1.00135
348	0.863809	0.853574	0.884805	0.91843	1.02526	0.987584	1.00955	1.00018	1.01419	0.997595	1.01788	1.00389	0.982781	0.986566	1.01705	0.989808				348	0.93374	0.971089	0.972043	0.95176	0.956481	1.02455	0.973121	0.971519	0.97088	0.959701	0.967924	0.926173	0.93573	0.990687	0.995259	0.985764
354	0.854827	0.85312	0.875827	0.915831	1.03178	0.986785	1.00396	0.98752	1.02084	0.99307	1.00268	0.98118	0.97958	0.978427	1.0023	0.997325				354	0.935532	0.971707	0.952067	0.962506	0.960356	1.01643	0.954484	0.978877	0.955526	0.961518	0.989963	0.913386	0.93829	0.981187	0.999322	0.973696
360	0.845231	0.849567	0.87666	0.905845	1.02264	0.990837	1.00757	1.01008	1.01396	1.0028	0.990352	0.986876	0.993632	0.983284	0.992435	1.00046				360	0.939658	0.943355	0.947421	0.961648	0.960212	1.01075	0.967596	0.97995	0.963513	0.965933	0.9834	0.911996	0.96168	0.968159	0.982063	0.985395
366	0.828132	0.840863	0.861173	0.902379	1.02336	0.978768	1.00773	0.997617	1.0165	1.00008	0.997914	0.988217	1.0059	0.994726	0.996791	0.990076				366	0.940353	0.953727	0.946622	0.948935	0.957058	1.00954	0.980275	0.971944	0.96497	0.947846	0.987303	0.913778	0.975988	0.971185	0.991051	0.986434
372	0.827162	0.823958	0.855138	0.914954	1.03806	0.987115	0.993718	0.997492	1.01992	1.01174	1.00374	0.983393	1.01445	0.991645	0.989469	0.998901				372	0.927518	0.947063	0.95033	0.982143	0.94531	1.00326	0.98462	0.987801	0.967456	0.946515	0.975482	0.919176	0.973317	0.969055	0.984035	0.979145
378	0.808172	0.822923	0.852844	0.903445	1.02777	0.981509	0.991246	0.993494	1.01693	1.01808	0.996706	0.971472	1.00661	0.993568	0.992688	0.995746				378	0.916402	0.946997	0.95855	0.967844	0.94717	1.00679	0.962663	0.978242	0.978749	0.947003	0.979806	0.928293	0.970309	0.969202	0.986523	0.971101
384	0.796914	0.806176	0.843643	0.892359	1.02526	0.992237	0.993938	0.985924	1.03143	1.01515	1.00255	0.980022	0.995769	0.988887	1.01467	1.00053				384	0.923437	0.937687	0.944854	0.944005	0.950976	1.00932	0.971101	0.971939	0.970608	0.943743	0.958077	0.921078	0.967819	0.982702	0.992418	1.00112
390	0.792869	0.792238	0.823141	0.888025	1.02893	0.993029	1.00111	0.978255	1.0192	1.00877	0.984594	0.979065	0.983917	0.985656	0.995259	1.00363				390	0.914101	0.931434	0.959019	0.959122	0.947909	1.01072	0.968776	0.965079	0.965824	0.948946	0.972118	0.931776	0.944939	0.987539	0.996946	0.985126
396	0.792293	0.780982	0.83136	0.886191	1.03705	0.992564	0.998701	0.989101	1.00908	0.993005	0.994543	0.9888	0.976048	0.973768	0.996541	1.00591				396	0.91503	0.930785	0.944108	0.962562	0.954723	0.97783	0.973585	0.975748	0.972461	0.953003	0.987518	0.916967	0.935823	0.969828	0.994985	0.991425
402	0.771	0.776907	0.813141	0.869839	1.01766	0.993417	1.01212	1.00087	0.988969	0.987145	0.996419	0.999641	0.978317	0.97139	0.994365	1.0008				402	0.919526	0.925749	0.934832	0.956556	0.964102	1.01097	0.95487	0.971692	0.963131	0.957226	0.98173	0.905333	0.937497	0.959413	0.977356	0.973282
408	0.756741	0.769013	0.810081	0.865352	1.00908	0.983897	1.00743	1.00137	1.00944	1.00594	1.0077	0.993983	0.987324	0.974119	0.998267	1.00803				408	0.931646	0.919663	0.936853	0.947077	0.956568	0.988948	0.96875	0.974351	0.958618	0.955384	0.978856	0.908954	0.956939	0.97199	0.984405	0.975539
414	0.753671	0.755515	0.804663	0.860795	1.02265	0.981017	1.01379	0.998408	1.00538	0.992252	1.00406	0.990145	0.981889	0.977702	0.992413	0.995627				414	0.923216	0.930261	0.924348	0.938339	0.961536	1.01144	0.967972	0.966865	0.953901	0.946746	0.969923	0.911961	0.97764	0.96503	0.971702	0.977581
420	0.74051	0.747588	0.788674	0.852617	1.02689	0.98695	0.998931	1.00387	1.00597	0.994428	1.00481	0.971868	0.996924	0.993082	0.989596	0.989097				420	0.919558	0.921809	0.95103	0.957463	0.939115	1.00833	0.977146	0.963471	0.959519	0.954447	0.967119	0.915706	0.982637	0.953096	0.98292	0.960971
426	0.728228	0.743544	0.782321	0.840168	1.03636	0.977941	0.998548	0.995983	1.01674	1.01313	0.982733	0.980325	0.987333	0.987689	0.992308	1.00028				426	0.902974	0.925004	0.936538	0.95858	0.939073	0.996155	0.977631	0.965691	0.960213	0.951718	0.96327	0.915061	0.965202	0.950978	0.981923	0.968093
432	0.719298	0.724284	0.781237	0.840436	1.02409	0.980675	1.00763	0.989363	1.02724	1.00337	0.990352	0.969315	0.990921	0.990713	0.994837	0.992576				432	0.904402	0.918151	0.947544	0.954342	0.93066	1.00706	0.969477	0.955081	0.962136	0.95182	0.974562	0.902407	0.95157	0.952185	0.985386	0.994029
438	0.708889	0.705149	0.765001	0.832609	1.02546	0.982278	0.994706	0.9853	1.01876	0.999846	0.993418	0.98624	0.985499	0.983092	0.992533	0.996305				438	0.918909	0.929071	0.942091	0.941152	0.943729	0.987436	0.950324	0.955698	0.963905	0.935485	0.973472	0.928302	0.954854	0.954622	0.980432	0.972392
444	0.693227	0.705606	0.760285	0.832659	1.01964	0.994832	0.989579	0.996823	1.0076	0.997763	0.976881	0.977832	0.982915	0.972748	1.00149	0.990952				444	0.908376	0.91853	0.932895	0.941484	0.953836	0.988652	0.953509	0.9618	0.972779	0.934073	0.986704	0.900799	0.950023	0.964477	0.986731	0.991007
450	0.686771	0.706862	0.754004	0.818561	1.02971	0.989184	0.998337	0.975294	1.00971	0.988982	0.99233	0.978695	0.987845	0.972607	1.00182	0.998916				450	0.904888	0.91178	0.915994	0.929613	0.955613	0.98346	0.961199	0.956347	0.963452	0.931891	0.967684	0.904465	0.937896	0.971266	0.977967	0.967787
456	0.677655	0.703246	0.740958	0.802938	1.01928	0.975196	0.996273	0.989975	1.00312	0.98473	1.00492	0.980661	0.976794	0.980197	0.992998	1.01097				456	0.904032	0.90236	0.92718	0.924222	0.957307	0.982919	0.959231	0.959429	0.947843	0.937185	0.971788	0.90308	0.944098	0.950081	0.977412	0.963106
462	0.662685	0.69009	0.734957	0.798114	1.03487	0.987719	1.00536	0.984776	0.990489	0.98565	0.990791	0.984151	0.982098	0.976598	0.987433	1.01155				462	0.904525	0.907671	0.938832	0.932697	0.945834	0.992854	0.961803	0.970432	0.948614	0.951537	0.963755	0.899022	0.93415	0.955837	0.982444	0.966753
468	0.659234	0.678363	0.718702	0.786725	1.02815	0.981579	1.00296	0.984008	0.995614	0.982332	1.01651	0.98991	0.993913	0.984881	0.989666	0.997668				468	0.897419	0.90417	0.928241	0.941415	0.948264	0.995004	0.956298	0.964933	0.956175	0.9481	0.976327	0.90181	0.966854	0.956866	0.982707	0.97062
474	0.651388	0.668673	0.721305	0.771023	1.03966	0.983424	1.01342	0.988489	0.997934	0.993032	0.994336	0.980665	0.981817	0.986343	0.996161	0.992539				474	0.89706	0.908846	0.927207	0.935546	0.935697	0.993898	0.956432	0.959411	0.945281	0.945205	0.963425	0.902349	0.979867	0.955867	0.981329	0.958174
480	0.635644	0.658808	0.711047	0.772562	1.02942	0.984201	1.00977	1.00087	0.993113	0.995331	0.985186	0.984555	0.995885	0.986575	0.993812	0.982935				480	0.892051	0.910426	0.945307	0.935174	0.935644	0.979465	0.96054	0.95373	0.95705	0.930017	0.967249	0.900773	0.963516	0.936252	0.985593	0.986029
486	0.624638	0.645107	0.693797	0.771372	1.0168	0.976895	1.00251	1.00894	1.00418	1.00135	0.970143	0.977129	0.962452	0.978126	0.990885	0.994844				486	0.892101	0.911456	0.935981	0.933401	0.943868	0.996984	0.94601	0.965417	0.974072	0.934435	0.980145	0.899392	0.953881	0.935725	0.977782	0.9854
492	0.617548	0.62969	0.688707	0.767114	1.01962	0.983205	1.00694	0.989728	1.0101	0.978159	0.984852	0.972084	0.972186	0.969834	0.989469	0.999832				492	0.899293	0.906947	0.924667	0.936789	0.943314	0.996765	0.948943	0.95019	0.958936	0.935948	0.972658	0.895459	0.941409	0.934239	0.987078	0.972859
498	0.608257	0.625191	0.673663	0.747692	1.02894	0.997981	0.99683	0.991966	0.998353	0.978604	0.987696	0.975937	0.977237	0.972711	0.985472	0.996633				498	0.882022	0.904735	0.920371	0.926278	0.954251	0.979926	0.949907	0.968409	0.955794	0.942465	0.975002	0.90173	0.934748	0.949313	0.97702	0.962931
504	0.594936	0.623981	0.671625	0.738901	1.03559	0.996043	0.995114	0.996105	0.988249	0.976924	0.97286	0.979387	0.974632	0.980865	0.982633	0.991607				504	0.898157	0.905913	0.924606	0.91399	0.947411	0.984734	0.96909	0.969427	0.949498	0.939411	0.972573	0.90161	0.944374	0.946487	0.967421	0.963605
510	0.589813	0.62066	0.655255	0.730333	1.0187	0.99597	0.996269	0.981698	0.977794	0.978854	0.986448	0.974622	0.979789	0.973988	0.996249	1.00434				510	0.895648	0.896866	0.925424	0.93037	0.958877	0.976652	0.959143	0.966751	0.94179	0.931066	0.96269	0.903908	0.944182	0.957455	0.979738	0.953641
516	0.580364	0.602519	0.644377	0.713373	1.01845	0.986208	1.00915	0.997351	0.992427	0.966084	0.993302	0.981442	0.975328	0.972814	0.984542	0.996934				516	0.881779	0.880685	0.933333	0.936498	0.940281	0.969108	0.950432	0.970601	0.935528	0.943041	0.942971	0.88995	0.946631	0.939933	0.966384	0.955903
522	0.569206	0.604053	0.637687	0.70502	1.03003	0.974062	1.00437	0.988873	0.985658	0.985182	0.997344	0.988527	0.993008	0.977307	0.979414	0.992676				522	0.881019	0.891809	0.922642	0.922352	0.937285	0.974258	0.943495	0.964316	0.93858	0.943207	0.965999	0.894373	0.9453	0.949997	0.972755	0.942647
528	0.570397	0.588996	0.622389	0.698279	1.03678	0.977107	1.01444	0.993657	0.984717	0.983301	1.00148	0.986031	0.979387	0.977897	0.978952	0.989987				528	0.883957	0.901998	0.918776	0.928698	0.936112	0.985406	0.945423	0.961234	0.941364	0.935912	0.978226	0.895571	0.949827	0.935015	0.980965	0.964869
534	0.55613	0.575757	0.618206	0.687523	1.0205	0.974869	1.00691	0.998533	1.00234	0.998167	0.99225	0.979794	0.96369	0.981797	0.97151	0.987629				534	0.881732	0.892465	0.915909	0.937687	0.928234	0.997694	0.953556	0.946472	0.95713	0.938043	0.984114	0.877252	0.940453	0.938513	0.980219	0.972072
540	0.549663	0.567022	0.605168	0.678018	1.02091	0.991491	1.0159	0.999882	1.00193	0.992656	0.982214	0.975239	0.962567	0.992291	0.976628	0.979385				540	0.870491	0.890603	0.918799	0.937097	0.945491	0.984443	0.958911	0.937973	0.952092	0.930038	0.978321	0.891028	0.94712	0.926335	0.96676	0.958403
546	0.540813	0.564297	0.600195	0.670525	1.0266	0.984547	0.997023	1.0025	0.997509	0.978861	0.982983	0.950313	0.976123	0.977489	0.976128	0.991842				546	0.891926	0.893721	0.899231	0.909465	0.933882	0.993726	0.94517	0.958416	0.944962	0.927255	0.967219	0.906897	0.926035	0.929643	0.982489	0.956951
552	0.536821	0.552801	0.592162	0.65932	1.036	1.00372	1.00485	0.995086	0.997134	0.977855	0.982631	0.97473	0.965082	0.958332	0.985609	0.987964				552	0.873843	0.885678	0.902001	0.91478	0.942589	0.987528	0.953195	0.959	0.943696	0.922645	0.973027	0.883193	0.923264	0.944101	0.974481	0.957131
558	0.532341	0.553958	0.58038	0.65435	1.02401	0.99544	1.00157	0.989469	0.980586	0.973343	0.974272	0.97343	0.972797	0.967863	0.995418	0.995444				558	0.887402	0.884933	0.917631	0.906855	0.953323	0.978725	0.957566	0.955794	0.931836	0.92744	0.961466	0.902724	0.927128	0.939066	0.972896	0.955503
564	0.522478	0.550741	0.576085	0.65534	1.02001	0.992152	0.994157	0.996158	0.975775	0.971486	0.980737	0.951931	0.991704	0.965234	0.98164	0.995157				564	0.88153	0.882759	0.91803	0.929702	0.938164	0.966966	0.955246	0.94565	0.937816	0.928041	0.96234	0.889148	0.927032	0.945144	0.968054	0.956114
570	0.512714	0.542096	0.570509	0.637414	1.00871	0.985973	0.990258	0.994554	0.979736	0.964384	0.987874	0.986995	0.978607	0.975782	0.98153	0.997072				570	0.871658	0.880948	0.906202	0.926606	0.93524	0.965393	0.943995	0.963787	0.948319	0.944875	0.963345	0.884645	0.939834	0.933687	0.97526	0.960539
576	0.513105	0.535573	0.563836	0.620022	1.04208	0.985927	0.992686	1.00426	0.97616	0.969645	0.988208	0.986203	0.982282	0.971446	0.985542	0.987134				576	0.873086	0.893845	0.912354	0.912881	0.935063	0.964518	0.938665	0.948381	0.930151	0.949543	0.967779	0.880223	0.927993	0.933504	0.972795	0.962616
582	0.511332	0.534521	0.546083	0.61498	1.02192	0.979625	1.02142	0.991419	0.984292	0.968294	0.990802	0.959767	0.971818	0.971716	0.977015	0.988571				582	0.870777	0.863404	0.909391	0.911299	0.934289	0.971092	0.938903	0.95162	0.934935	0.941749	0.970918	0.891794	0.92595	0.930009	0.955485	0.954464
588	0.503704	0.517369	0.544121	0.602257	1.03718	0.977787	1.0176	0.995709	0.987342	0.974202	0.982149	0.967522	0.968448	0.969043	0.976011	0.98941				588	0.87451	0.866899	0.901702	0.909113	0.92142	0.991561	0.92612	0.954529	0.937625	0.932742	0.964855	0.880922	0.934579	0.90534	0.975255	0.950206
594	0.489365	0.516171	0.545439	0.596237	1.02213	0.993283	1.00642	1.01093	0.987914	0.975809	0.987174	0.9609	0.971958	0.968595	0.972531	0.986713				594	0.862858	0.856842	0.901006	0.897141	0.941427	0.977585	0.944273	0.958868	0.939977	0.929097	0.973562	0.893851	0.931776	0.916912	0.964434	0.955984
600	0.492549	0.505356	0.532949	0.603703	1.00758	0.994482	1.00434	1.0068	1.00029	0.971643	0.974254	0.951251	0.963856	0.96248	0.978653	0.989022				600	0.855294	0.878419	0.897344	0.897267	0.930019	0.992759	0.964297	0.955534	0.93663	0.930259	0.969039	0.87331	0.928117	0.917589	0.964266	0.950737
606	0.493468	0.502156	0.527239	0.597287	1.02185	0.992871	1.00186	1.00138	0.975962	0.96303	0.976028	0.950137	0.958418	0.96024	0.976772	0.991205				606	0.871252	0.868787	0.903984	0.903981	0.943114	0.973786	0.954911	0.958137	0.934459	0.924161	0.949459	0.865725	0.921819	0.923934	0.954678	0.951303
612	0.48288	0.503117	0.521408	0.585948	1.0232	1.00079	1.00191	0.996359	0.973498	0.953678	0.986477	0.949386	0.966043	0.961636	0.996379	0.982045				612	0.875748	0.876637	0.899196	0.917487	0.922288	0.967696	0.945113	0.957698	0.920415	0.928258	0.957172	0.890997	0.925755	0.92307	0.958769	0.948272
618	0.480984	0.497855	0.512595	0.577329	1.01507	0.988838	1.00133	0.992475	0.976491	0.959096	0.972639	0.950922	0.972866	0.963694	0.992294	0.998756				618	0.866483	0.863643	0.900983	0.908506	0.93395	0.9606	0.936181	0.950966	0.922338	0.928023	0.973967	0.881741	0.931446	0.925705	0.979609	0.945417
624	0.474237	0.489331	0.509391	0.557455	1.01383	0.977418	1.00982	0.990157	0.977841	0.951667	0.975836	0.95538	0.980001	0.976818	0.982798	0.9967				624	0.870586	0.861245	0.900537	0.901881	0.922382	0.953032	0.939552	0.945102	0.931122	0.930111	0.966419	0.880779	0.935069	0.922569	0.99127	0.963349
630	0.46871	0.488905	0.505251	0.555122	1.03282	0.989034	1.00409	1.00704	0.977184	0.959486	0.993977	0.959169	0.976816	0.971923	0.95558	0.98276				630	0.869228	0.848499	0.889178	0.906422	0.942118	0.973099	0.928924	0.941932	0.941796	0.939364	0.977631	0.889888	0.936806	0.918335	0.966698	0.957657
636	0.465437	0.483031	0.502889	0.554766	1.02856	0.9866	1.00631	1.00228	0.988319	0.980386	0.982617	0.967398	0.963784	0.971355	0.970549	0.977996				636	0.852115	0.855267	0.896053	0.902674	0.91312	0.977527	0.934429	0.949907	0.932466	0.934634	0.966684	0.88249	0.916639	0.914902	0.968116	0.937548
642	0.457896	0.477134	0.497927	0.547364	1.02206	0.977284	1.01187	1.00805	0.987543	0.979021	0.976177	0.949935	0.951669	0.961149	0.964325	0.974509				642	0.853044	0.847434	0.901821	0.893377	0.931199	0.982106	0.938851	0.9456	0.934325	0.932988	0.966514	0.88367	0.924689	0.907529	0.96607	0.942297
648	0.460619	0.469564	0.49272	0.536883	1.02136	0.974519	1.01045	1.00719	0.978222	0.966683	0.969744	0.950899	0.954524	0.965049	0.97356	0.977843				648	0.843958	0.85692	0.88746	0.90065	0.949301	0.96433	0.944649	0.959178	0.92271	0.922066	0.952748	0.86985	0.915209	0.904458	0.951451	0.943807
654	0.453822	0.467292	0.48585	0.539214	1.0306	1.00437	1.00435	1.00313	0.970121	0.954759	0.97392	0.937132	0.948521	0.948835	0.969115	0.983591				654	0.85144	0.856419	0.917738	0.885781	0.941925	0.969016	0.930919	0.958895	0.916499	0.932922	0.957017	0.875582	0.913869	0.909571	0.957312	0.936343
660	0.455681	0.472086	0.484146	0.537629	1.03321	1.00074	0.997951	1.00349	0.963328	0.950432	0.971366	0.944539	0.953317	0.949158	0.976448	0.987525				660	0.863933	0.856955	0.889827	0.903314	0.945883	0.970098	0.937495	0.964782	0.92396	0.933165	0.965974	0.886106	0.915143	0.925943	0.956242	0.943789
666	0.446008	0.468686	0.479119	0.529095	1.02644	0.993256	0.994509	0.995299	0.95766	0.937338	0.966885	0.945582	0.957825	0.950115	0.995323	0.985927				666	0.855523	0.855284	0.889669	0.904714	0.950339	0.957841	0.935516	0.938859	0.919842	0.928048	0.952313	0.889215	0.914368	0.920725	0.970167	0.948322
672	0.443627	0.455151	0.476829	0.5222	1.01079	0.988353	1.00682	1.01275	0.959956	0.947038	0.972476	0.953885	0.962124	0.955107	0.981964	0.985543				672	0.84634	0.864983	0.883037	0.897109	0.923424	0.964169	0.938573	0.947769	0.925581	0.928797	0.960771	0.882806	0.921116	0.920044	0.965157	0.942234
678	0.441392	0.449477	0.475596	0.515745	1.04085	0.986319	1.00998	1.02282	0.959628	0.943642	0.961217	0.953997	0.968904	0.944678	0.978515	0.983058				678	0.837604	0.853257	0.88927	0.893232	0.909359	0.950219	0.928991	0.942773	0.908291	0.935723	0.952408	0.887874	0.914497	0.913131	0.949008	0.943254
684	0.445232	0.452007	0.467154	0.512087	1.0295	0.993244	1.01736	1.01056	0.95932	0.942718	0.986837	0.940129	0.959073	0.957209	0.965787	0.992304				684	0.85187	0.840562	0.883121	0.895405	0.923431	0.961022	0.926759	0.95124	0.927628	0.923112	0.966354	0.873618	0.91889	0.911902	0.966973	0.94119
690	0.440067	0.45046	0.462438	0.508939	1.03687	0.998377	1.02629	1.00695	0.962829	0.941323	0.969268	0.950832	0.949432	0.95714	0.966523	0.980626				690	0.840406	0.839584	0.889877	0.886772	0.918878	0.960673	0.930537	0.948007	0.926529	0.94929	0.960406	0.864665	0.919869	0.905911	0.951978	0.937503
696	0.436177	0.44085	0.462151	0.500457	1.02853	0.985977	1.01941	1.0096	0.964469	0.95169	0.957462	0.94088	0.948478	0.943709	0.967763	0.991253				696	0.841015	0.839375	0.898593	0.885675	0.929671	0.977976	0.941505	0.946988	0.92996	0.932315	0.952213	0.86724	0.914353	0.896349	0.950537	0.939459
702	0.442548	0.43816	0.458607	0.497834	1.02918	0.997958	1.0035	1.01178	0.961594	0.945489	0.950184	0.932113	0.953264	0.951787	0.972274	0.979452				702	0.833755	0.851388	0.877514	0.88948	0.932128	0.96065	0.95371	0.949249	0.917865	0.929485	0.96345	0.875987	0.909609	0.890161	0.957777	0.937328
708	0.432799	0.441646	0.45737	0.503543	1.03727	1.00879	0.997364	1.01568	0.951594	0.930985	0.961047	0.933518	0.940675	0.9304	0.97798	0.975366				708	0.833952	0.862261	0.889823	0.90452	0.938915	0.963447	0.930053	0.94571	0.931993	0.907964	0.962965	0.872785	0.906472	0.900455	0.961453	0.936757
714	0.431263	0.448605	0.464108	0.492861	1.03027	1.01205	1.00133	1.01926	0.952119	0.931218	0.965988	0.930241	0.94333	0.945604	0.987092	0.986359				714	0.846651	0.866105	0.886388	0.885639	0.939564	0.967438	0.942722	0.930158	0.912019	0.921389	0.960011	0.883216	0.902197	0.912765	0.960394	0.948043
720	0.432519	0.441874	0.451177	0.486442	1.02282	1.00185	1.00284	1.00949	0.941567	0.927124	0.961558	0.931314	0.950315	0.943812	0.981675	0.972364				720	0.838642	0.842819	0.875562	0.89237	0.932248	0.963881	0.921992	0.956488	0.916747	0.916721	0.966204	0.873765	0.900469	0.925621	0.952768	0.938915
726	0.424316	0.427509	0.45184	0.486595	1.01045	1.00566	1.00221	1.00504	0.936324	0.926015	0.951758	0.931829	0.962854	0.946457	0.966459	0.981714				726	0.83207	0.838754	0.874271	0.898202	0.927702	0.950392	0.927414	0.94154	0.914555	0.922153	0.957222	0.890124	0.915047	0.912315	0.955861	0.937854
732	0.420753	0.432521	0.45129	0.485307	1.04039	1.00064	1.00482	1.00719	0.924724	0.927284	0.957081	0.926657	0.958493	0.953438	0.978868	0.987428				732	0.83321	0.845299	0.894439	0.893013	0.925906	0.949905	0.932599	0.944632	0.911678	0.926333	0.950963	0.88033	0.924583	0.910617	0.954947	0.934046
738	0.429305	0.427285	0.448533	0.468388	1.04036	0.996997	1.01236	1.01702	0.948651	0.924992	0.970887	0.936624	0.943161	0.951634	0.981699	0.970244				738	0.830126	0.83828	0.8812	0.881498	0.924959	0.958739	0.941464	0.949331	0.921688	0.943446	0.957622	0.880753	0.912298	0.905439	0.955737	0.921132
744	0.422793	0.424255	0.438483	0.468852	1.0443	1.00132	1.02665	1.01614	0.939213	0.922571	0.968427	0.934356	0.941729	0.936841	0.964448	0.978003				744	0.833675	0.84423	0.881449	0.882077	0.935387	0.968989	0.933676	0.966344	0.922904	0.946221	0.955597	0.877568	0.905739	0.907847	0.948823	0.93351
750	0.422986	0.419347	0.444238	0.468778	1.0346	1.00229	1.02465	1.0249	0.938122	0.918268	0.957085	0.91696	0.926813	0.939018	0.965727	0.964984				750	0.842118	0.842448	0.88095	0.889354	0.928102	0.966387	0.937764	0.940969	0.917159	0.929604	0.950224	0.881532	0.907512	0.901556	0.952639	0.930894
756	0.417833	0.421069	0.435023	0.4648	1.02747	1.01074	1.00766	1.01799	0.936733	0.915199	0.950394	0.92897	0.93597	0.924363	0.953727	0.966355				756	0.829095	0.828862	0.880004	0.890998	0.937379	0.961882	0.936918	0.957831	0.919929	0.930968	0.962725	0.890743	0.892525	0.894391	0.961823	0.932939
762	0.418987	0.428139	0.440203	0.469638	1.02964	1.01644	1.01349	1.03377	0.926803	0.917607	0.948457	0.91625	0.933933	0.93071	0.966769	0.979404				762	0.833657	0.832311	0.890857	0.889597	0.938315	0.963693	0.923208	0.950336	0.912147	0.918447	0.960991	0.876962	0.897642	0.905223	0.958438	0.943722
768	0.417756	0.425298	0.434305	0.467281	1.03206	1.00624	1.00708	1.01406	0.927543	0.921343	0.94883	0.911033	0.95215	0.933283	0.957841	0.965115				768	0.84133	0.836387	0.853742	0.88215	0.930169	0.973563	0.931934	0.947436	0.906622	0.923289	0.974407	0.881888	0.907151	0.904652	0.948856	0.94084
774	0.418835	0.414525	0.436727	0.460778	1.01947	1.00988	1.01387	1.01293	0.927556	0.911467	0.94752	0.91335	0.951563	0.935542	0.980773	0.970557				774	0.816995	0.829548	0.864675	0.873299	0.924069	0.953332	0.923296	0.940494	0.905912	0.91011	0.966384	0.870919	0.905463	0.908758	0.953821	0.928443
780	0.412229	0.41954	0.432439	0.450671	1.04817	1.01338	1.00542	1.00816	0.925531	0.916212	0.935141	0.904101	0.946777	0.936681	0.991699	0.972062				780	0.831522	0.81806	0.885504	0.884243	0.918281	0.953727	0.92176	0.957475	0.915055	0.919388	0.96358	0.867854	0.906021	0.898223	0.955676	0.923016
786	0.413945	0.419445	0.426205	0.449946	1.03939	1.00976	1.01719	1.01247	0.92768	0.910301	0.957008	0.907229	0.937146	0.942629	0.960542	0.981505				786	0.832864	0.820566	0.887179	0.88317	0.928615	0.957181	0.928733	0.958219	0.92198	0.92287	0.94642	0.870455	0.927023	0.903507	0.938058	0.931595
792	0.413028	0.414209	0.428684	0.44702	1.04843	1.01042	1.01924	1.02474	0.932655	0.929607	0.965767	0.922068	0.935181	0.938623	0.973902	0.969935				792	0.812515	0.815427	0.88598	0.878568	0.914637	0.954514	0.926244	0.954511	0.924231	0.934392	0.942501	0.874651	0.905153	0.897469	0.94128	0.918609
798	0.413715	0.41708	0.426535	0.452198	1.04242	1.01618	1.02295	1.02483	0.926789	0.92021	0.954258	0.933186	0.934369	0.930051	0.96454	0.969681				798	0.816648	0.829128	0.857742	0.883223	0.927174	0.949582	0.929388	0.955324	0.923966	0.948682	0.950514	0.87034	0.895701	0.902749	0.957688	0.921586
804	0.413722	0.41476	0.429306	0.443513	1.0367	1.02465	1.03082	1.03057	0.92234	0.907797	0.949908	0.924262	0.926339	0.932335	0.975081	0.957843				804	0.827442	0.818248	0.856382	0.878338	0.946755	0.967454	0.917544	0.93869	0.918629	0.922645	0.946065	0.878895	0.893036	0.905315	0.953149	0.931698
810	0.412707	0.416976	0.425059	0.446998	1.03343	1.01445	1.03276	1.02137	0.92607	0.907038	0.942738	0.90453	0.934578	0.922299	0.956404	0.952825				810	0.83075	0.818154	0.871754	0.891074	0.933327	0.966448	0.914827	0.948199	0.902247	0.921505	0.950214	0.872362	0.90375	0.89587	0.964518	0.929954
816	0.413089	0.415342	0.424612	0.442939	1.02621	1.01023	1.02689	1.02684	0.908751	0.904883	0.937695	0.914901	0.947145	0.924301	0.958457	0.967648				816	0.826454	0.824468	0.868222	0.889281	0.934516	0.958029	0.927656	0.942211	0.902679	0.921111	0.967619	0.871377	0.891278	0.89846	0.945309	0.928681
822	0.414118	0.415442	0.425681	0.443707	1.05814	1.02271	1.02852	1.02846	0.904724	0.898767	0.938943	0.900991	0.943891	0.926858	0.966125	0.960846				822	0.827301	0.83196	0.87414	0.880584	0.932701	0.954824	0.916838	0.940064	0.914545	0.909777	0.952323	0.872063	0.895082	0.885381	0.948178	0.915358
828	0.408999	0.407967	0.422154	0.444515	1.0402	0.99842	1.01947	1.02909	0.908547	0.900703	0.938018	0.897568	0.931633	0.932354	0.968358	0.950609				828	0.819157	0.818516	0.877806	0.893147	0.908932	0.946175	0.919358	0.935461	0.902391	0.909979	0.960456	0.870651	0.909975	0.898903	0.953468	0.920219
834	0.410663	0.409384	0.418285	0.434899	1.04606	1.00884	1.03235	1.03826	0.902836	0.896051	0.931298	0.894822	0.939536	0.936552	0.975071	0.970404				834	0.822811	0.829466	0.858173	0.875954	0.911238	0.940591	0.935573	0.938854	0.913199	0.913486	0.954328	0.862505	0.90478	0.897772	0.952297	0.933479
840	0.405717	0.405372	0.415796	0.440278	1.04763	1.01544	1.02926	1.02965	0.900516	0.909018	0.927144	0.896869	0.929989	0.916614	0.973268	0.963673				840	0.811741	0.820126	0.872342	0.875545	0.914056	0.949809	0.917363	0.93431	0.919886	0.928924	0.949674	0.872874	0.894057	0.897004	0.95186	0.918847
846	0.407572	0.40271	0.416509	0.433204	1.04192	1.01626	1.02901	1.03228	0.911443	0.903152	0.935326	0.896642	0.923337	0.922302	0.962874	0.957791				846	0.818285	0.815264	0.864525	0.868717	0.927732	0.945618	0.930975	0.948779	0.920546	0.924853	0.940501	0.863637	0.901382	0.903898	0.950162	0.922409
852	0.405221	0.404185	0.41587	0.429972	1.04886	1.03089	1.02969	1.03907	0.908966	0.893608	0.926915	0.920439	0.9174	0.914154	0.945521	0.959162				852	0.804674	0.80911	0.860263	0.87871	0.924284	0.963213	0.924028	0.945851	0.906729	0.928696	0.952373	0.869756	0.899751	0.892689	0.96212	0.92052
858	0.406448	0.407886	0.419974	0.430522	1.0545	1.02747	1.03899	1.04444	0.894878	0.897497	0.923363	0.89965	0.928117	0.911456	0.939783	0.953522				858	0.818194	0.800308	0.856409	0.878678	0.93358	0.957607	0.927883	0.940138	0.909949	0.925877	0.948329	0.868981	0.896257	0.893948	0.953905	0.924527
864	0.40807	0.417525	0.418349	0.430218	1.04916	1.03321	1.0406	1.05346	0.905591	0.901517	0.920961	0.887463	0.917272	0.914929	0.944108	0.955884				864	0.829799	0.809563	0.853139	0.876063	0.928857	0.981081	0.921337	0.921567	0.906622	0.926879	0.954717	0.869266	0.896335	0.889074	0.936052	0.941883
870	0.403998	0.410255	0.409036	0.426981	1.04236	1.03301	1.03566	1.02787	0.901654	0.879382	0.924281	0.89721	0.936769	0.913953	0.952829	0.950311				870	0.815783	0.815673	0.851459	0.874189	0.918029	0.945315	0.922095	0.946673	0.905687	0.920318	0.949259	0.864483	0.889722	0.878322	0.935979	0.937715
876	0.403698	0.399284	0.409694	0.438918	1.03302	1.0292	1.02546	1.03939	0.89912	0.887328	0.91963	0.882022	0.929465	0.914004	0.955876	0.949413				876	0.808523	0.816529	0.860901	0.872372	0.924646	0.956022	0.921801	0.944079	0.913115	0.920666	0.941906	0.86128	0.902085	0.890717	0.955564	0.917112
882	0.402139	0.396177	0.412884	0.42706	1.05358	1.0261	1.0356	1.04645	0.89683	0.877268	0.930087	0.888372	0.93816	0.919598	0.959687	0.954178				882	0.805128	0.803578	0.870612	0.880041	0.909446	0.951655	0.92543	0.938142	0.905687	0.921064	0.938087	0.872184	0.91088	0.88701	0.936613	0.925147
888	0.402958	0.403212	0.414236	0.430861	1.05794	1.02563	1.03596	1.04158	0.899103	0.890239	0.918581	0.87987	0.91462	0.913473	0.956651	0.947987				888	0.806179	0.803317	0.855095	0.865309	0.914675	0.940288	0.931135	0.943458	0.906585	0.92583	0.946155	0.86683	0.905288	0.890494	0.940804	0.917723
894	0.400493	0.395793	0.407653	0.421762	1.05728	1.03144	1.04624	1.05217	0.881225	0.900087	0.919731	0.88453	0.915743	0.908949	0.957957	0.955809				894	0.8059	0.805179	0.847897	0.86575	0.920115	0.952583	0.92895	0.954109	0.911326	0.916222	0.952658	0.873431	0.8877	0.906259	0.956046	0.918016
900	0.400992	0.398784	0.410453	0.427017	1.06852	1.03326	1.03815	1.0463	0.900817	0.886073	0.919546	0.893256	0.907585	0.905071	0.95017	0.955616				900	0.807174	0.799203	0.857823	0.864208	0.920662	0.950415	0.921079	0.951373	0.905285	0.93221	0.948474	0.864572	0.900754	0.883318	0.943163	0.910619
906	0.402705	0.40122	0.407644	0.424552	1.05805	1.03708	1.03899	1.05728	0.893458	0.885642	0.930333	0.903548	0.912673	0.905228	0.94127	0.94932				906	0.799203	0.799934	0.857873	0.867005	0.920028	0.953105	0.916095	0.947313	0.905342	0.942215	0.954652	0.867293	0.885473	0.886505	0.941336	0.928645
912	0.405223	0.401155	0.414332	0.415532	1.06261	1.04583	1.05167	1.04453	0.895336	0.882149	0.919419	0.880524	0.91842	0.902106	0.945676	0.944317				912	0.804185	0.799988	0.864825	0.874059	0.928698	0.954943	0.91342	0.939169	0.899302	0.936596	0.942571	0.861169	0.878266	0.888532	0.938719	0.91048
918	0.406152	0.402519	0.408438	0.422946	1.05915	1.03585	1.04814	1.05852	0.8808	0.876786	0.920972	0.881301	0.916761	0.909172	0.932373	0.947052				918	0.808859	0.796196	0.855379	0.875525	0.926944	0.965213	0.917451	0.946221	0.892645	0.932391	0.952293	0.861966	0.898832	0.892982	0.944441	0.918434
924	0.401979	0.405509	0.406845	0.419914	1.04813	1.03504	1.05209	1.05109	0.887583	0.871087	0.917206	0.883853	0.924598	0.918239	0.936025	0.9535				924	0.805216	0.802099	0.853653	0.868948	0.926276	0.967903	0.935403	0.934392	0.893047	0.92752	0.942576	0.871792	0.888544	0.871626	0.925562	0.929036
930	0.403432	0.398409	0.405923	0.421483	1.05689	1.03519	1.04244	1.05861	0.877308	0.878746	0.909598	0.878794	0.926276	0.914653	0.930485	0.941159				930	0.803218	0.809622	0.860863	0.863957	0.922424	0.956958	0.920935	0.934684	0.894833	0.917836	0.94569	0.860541	0.905952	0.879201	0.942732	0.918245
936	0.400698	0.398411	0.406708	0.424538	1.06761	1.03624	1.05081	1.06228	0.881553	0.87747	0.912743	0.877841	0.930669	0.907355	0.949163	0.945021				936	0.794947	0.809589	0.847908	0.871012	0.912449	0.956996	0.919456	0.931894	0.905081	0.914792	0.944925	0.881189	0.907968	0.879025	0.928936	0.928758
942	0.401149	0.399712	0.407436	0.421605	1.07998	1.03041	1.0526	1.05802	0.886937	0.880966	0.901996	0.869369	0.919412	0.914515	0.946158	0.960097				942	0.796846	0.792172	0.86102	0.865896	0.923341	0.935794	0.935083	0.937722	0.908009	0.919493	0.960761	0.863788	0.895533	0.889184	0.94764	0.909409
948	0.401602	0.396689	0.404622	0.417194	1.07798	1.04336	1.06171	1.05745	0.879655	0.896249	0.896753	0.878894	0.911313	0.903261	0.939199	0.937921				948	0.792374	0.789205	0.861482	0.855774	0.909283	0.957419	0.923548	0.948103	0.923062	0.917087	0.954168	0.866621	0.886158	0.897886	0.940115	0.919095
954	0.401333	0.391953	0.404169	0.410562	1.07732	1.03912	1.05047	1.06086	0.888062	0.888542	0.888724	0.873812	0.902293	0.91133	0.953928	0.954446				954	0.796353	0.793991	0.841909	0.850087	0.918745	0.938841	0.906318	0.94317	0.892491	0.919533	0.954288	0.862011	0.886639	0.889224	0.93264	0.905466
960	0.401558	0.395796	0.40264	0.411889	1.06961	1.04116	1.04938	1.0572	0.890352	0.871648	0.903408	0.86577	0.906284	0.907697	0.922592	0.943826				960	0.791359	0.794569	0.839846	0.865823	0.927932	0.952741	0.911838	0.94428	0.901268	0.927223	0.94653	0.865053	0.881928	0.88679	0.946733	0.908582
966	0.396774	0.396135	0.402652	0.411294	1.07639	1.03814	1.05928	1.05279	0.872963	0.864393	0.904025	0.891585	0.912374	0.91213	0.9264	0.961874				966	0.797557	0.790305	0.855471	0.871154	0.929234	0.950511	0.919817	0.941165	0.892839	0.930136	0.957312	0.862122	0.895094	0.877675	0.944217	0.915345
972	0.394038	0.395782	0.401788	0.410486	1.06584	1.0653	1.05686	1.05027	0.886773	0.8703	0.901633	0.880815	0.915519	0.902615	0.929048	0.947514				972	0.806213	0.785121	0.862196	0.859028	0.917791	0.953025	0.94248	0.943097	0.88574	0.927932	0.943825	0.868104	0.89452	0.878052	0.933693	0.9136
978	0.400634	0.394983	0.400673	0.406187	1.06924	1.04197	1.06504	1.071	0.866957	0.865354	0.896913	0.86623	0.921765	0.901626	0.914322	0.938994				978	0.800425	0.794609	0.859087	0.857251	0.922986	0.968367	0.931022	0.934652	0.897821	0.933454	0.935938	0.872464	0.886928	0.882992	0.942564	0.917939
984	0.399833	0.393801	0.406746	0.408695	1.05944	1.04918	1.05995	1.06207	0.871265	0.859357	0.903702	0.874133	0.923237	0.909473	0.918507	0.935053				984	0.797239	0.799368	0.855736	0.865661	0.91549	0.963827	0.919714	0.928646	0.907359	0.916323	0.948989	0.874424	0.893529	0.879109	0.941527	0.925277
990	0.393924	0.390622	0.407311	0.414806	1.08072	1.04286	1.06157	1.06869	0.868627	0.872472	0.890019	0.866611	0.92715	0.908955	0.93132	0.942436				990	0.78654	0.798364	0.847182	0.872331	0.916308	0.961321	0.922291	0.936447	0.903516	0.916815	0.946185	0.871832	0.893943	0.882662	0.944878	0.916941
996	0.393874	0.39123	0.402056	0.420326	1.08994	1.04639	1.06865	1.0638	0.878159	0.866773	0.886576	0.86691	0.903114	0.912152	0.926886	0.936971				996	0.793551	0.798368	0.837521	0.857765	0.914275	0.952929	0.928697	0.933976	0.917035	0.909987	0.961351	0.869128	0.901896	0.886582	0.934674	0.914324
1002	0.394302	0.39156	0.399817	0.410866	1.09322	1.05393	1.0764	1.0728	0.883927	0.890177	0.883082	0.863973	0.905828	0.905181	0.93169	0.947562				1002	0.792113	0.789816	0.838962	0.852993	0.925012	0.935725	0.90991	0.937694	0.904521	0.910074	0.954318	0.865552	0.873077	0.90092	0.929227	0.912103
1008	0.391484	0.392419	0.39997	0.414495	1.08235	1.04627	1.06734	1.06418	0.881697	0.874976	0.887889	0.870595	0.897142	0.900905	0.924896	0.942216				1008	0.789213	0.786278	0.852209	0.863371	0.916508	0.936205	0.920636	0.944138	0.901228	0.914959	0.949354	0.860871	0.879185	0.888781	0.946161	0.907867
1014	0.399737	0.393029	0.401319	0.403292	1.06816	1.0495	1.06838	1.0696	0.880355	0.865662	0.876645	0.864727	0.901925	0.902248	0.929879	0.946199				1014	0.796169	0.781009	0.8538	0.855219	0.913777	0.948327	0.916559	0.954648	0.896578	0.910475	0.94653	0.871551	0.882177	0.8771	0.922895	0.914346
1020	0.399849	0.39873	0.402466	0.410232	1.09359	1.07449	1.0803	1.07624	0.865296	0.85945	0.884221	0.867956	0.906636	0.898097	0.915826	0.946608				1020	0.794718	0.775102	0.851263	0.858129	0.91818	0.945284	0.933228	0.934561	0.884598	0.922667	0.937047	0.862706	0.885425	0.882578	0.934489	0.902512
1026	0.394702	0.392819	0.397716	0.407913	1.08516	1.06976	1.08848	1.07163	0.870502	0.869021	0.897918	0.888543	0.917101	0.906157	0.92454	0.939892				1026	0.789438	0.788671	0.834619	0.859441	0.927321	0.95512	0.939397	0.939877	0.884882	0.928012	0.940946	0.870055	0.886684	0.882534	0.933962	0.919472
1032	0.393623	0.393643	0.40119	0.404906	1.09406	1.06047	1.06965	1.0869	0.855316	0.862378	0.898067	0.871234	0.916062	0.904296	0.910328	0.940466				1032	0.787349	0.782933	0.841979	0.859991	0.915403	0.947736	0.927398	0.939905	0.897409	0.925544	0.934813	0.86875	0.877749	0.88166	0.939823	0.912206
1038	0.389492	0.392696	0.404691	0.410701	1.09862	1.06175	1.08206	1.08284	0.860489	0.856542	0.89528	0.876241	0.91877	0.90744	0.911656	0.93677				1038	0.789436	0.787674	0.837056	0.845708	0.91486	0.956555	0.916987	0.923992	0.887894	0.909625	0.953883	0.869689	0.883427	0.880928	0.94402	0.905943
1044	0.393084	0.392863	0.399049	0.410005	1.09865	1.042	1.0721	1.07035	0.858547	0.853426	0.889598	0.865333	0.917643	0.905231	0.905556	0.932416				1044	0.77837	0.779695	0.83895	0.852661	0.896339	0.940756	0.905813	0.926897	0.898052	0.921429	0.954682	0.866394	0.897035	0.872888	0.929558	0.905916
1050	0.39539	0.394371	0.401396	0.408255	1.09183	1.05697	1.08417	1.08239	0.868574	0.858766	0.886239	0.865217	0.908374	0.904463	0.914305	0.934647				1050	0.782428	0.786344	0.850491	0.845724	0.909857	0.949763	0.912462	0.925075	0.908796	0.924657	0.951088	0.87727	0.879158	0.87082	0.927714	0.910776
1056	0.393776	0.388665	0.396304	0.407731	1.08728	1.06566	1.07726	1.07382	0.876964	0.876382	0.875909	0.85565	0.903541	0.890288	0.913386	0.937184				1056	0.775286	0.78013	0.849953	0.857494	0.909891	0.927773	0.907467	0.940969	0.904086	0.901229	0.958546	0.855401	0.879657	0.885272	0.925758	0.903987
1062	0.38796	0.386331	0.399321	0.406672	1.09331	1.06142	1.08443	1.07716	0.872364	0.863124	0.875426	0.851812	0.892837	0.890407	0.918612	0.940071				1062	0.781951	0.771084	0.846394	0.843324	0.907469	0.937329	0.922012	0.937712	0.898645	0.901656	0.948279	0.857308	0.87701	0.893886	0.927333	0.902139
1068	0.390362	0.392819	0.39925	0.401884	1.10156	1.0706	1.08484	1.07673	0.869404	0.861557	0.865869	0.872564	0.892668	0.900594	0.913956	0.945997				1068	0.791782	0.772222	0.83626	0.855276	0.914988	0.943884	0.91776	0.930729	0.889583	0.918806	0.941456	0.865089	0.888601	0.872233	0.932376	0.903744
1074	0.394671	0.392296	0.395723	0.4034	1.09116	1.073	1.09134	1.08711	0.857596	0.856258	0.886264	0.86324	0.903164	0.89009	0.916182	0.947342				1074	0.780282	0.769072	0.832452	0.862318	0.927623	0.938703	0.928723	0.930304	0.894598	0.916338	0.935538	0.874531	0.880107	0.867198	0.940826	0.9078
1080	0.389044	0.390888	0.397462	0.405826	1.10168	1.06562	1.08916	1.081	0.865745	0.863086	0.885952	0.86861	0.904047	0.897557	0.907176	0.941989				1080	0.78501	0.770858	0.84292	0.851556	0.916791	0.932897	0.920734	0.929332	0.888712	0.918603	0.943221	0.866434	0.878893	0.883248	0.946105	0.919288
1086	0.390512	0.397813	0.39734	0.405848	1.09659	1.05735	1.09263	1.09032	0.869843	0.855092	0.889834	0.880008	0.904902	0.894244	0.900449	0.936737				1086	0.785827	0.771234	0.84229	0.842996	0.927491	0.950979	0.910761	0.928879	0.887475	0.92152	0.94567	0.862986	0.88873	0.880573	0.947248	0.923443
1092	0.389656	0.385602	0.395488	0.404404	1.08894	1.07317	1.09677	1.10237	0.848416	0.849574	0.876736	0.873423	0.915453	0.897585	0.908036	0.941106				1092	0.773705	0.776449	0.839016	0.849456	0.903994	0.944858	0.907457	0.939156	0.89556	0.93319	0.965115	0.867609	0.887736	0.874593	0.932987	0.906631
1098	0.391568	0.391528	0.395727	0.40241	1.10194	1.05603	1.09202	1.10684	0.851567	0.857897	0.877001	0.862328	0.917394	0.908469	0.902281	0.927715				1098	0.775338	0.776383	0.846452	0.85613	0.916901	0.951731	0.909179	0.931606	0.893935	0.913674	0.941161	0.870473	0.890981	0.87272	0.929059	0.908798
1104	0.387887	0.388958	0.391545	0.399316	1.09596	1.0746	1.08128	1.097	0.859578	0.867984	0.874305	0.861865	0.927315	0.909909	0.907592	0.920205				1104	0.774702	0.784432	0.84659	0.846833	0.911743	0.937513	0.904973	0.951053	0.903346	0.906733	0.950429	0.869868	0.891885	0.876793	0.927905	0.908056
1110	0.389695	0.389498	0.397173	0.405554	1.09218	1.06491	1.09464	1.08637	0.861818	0.861232	0.874708	0.856891	0.895636	0.898828	0.907863	0.933708				1110	0.771275	0.779206	0.844538	0.839807	0.906888	0.942145	0.922311	0.944865	0.906914	0.912943	0.941721	0.865734	0.882162	0.877784	0.931429	0.908618
1116	0.391682	0.385309	0.390879	0.405099	1.10465	1.07407	1.09325	1.11156	0.86393	0.887667	0.870652	0.847388	0.906196	0.888292	0.920518	0.930002				1116	0.775715	0.774476	0.851678	0.858449	0.919266	0.944029	0.915838	0.939795	0.897965	0.908894	0.937232	0.86691	0.873491	0.87227	0.929423	0.897615
1122	0.392877	0.385917	0.395971	0.400433	1.0957	1.07681	1.10006	1.09436	0.862946	0.86129	0.866918	0.858046	0.896843	0.896086	0.909353	0.930326				1122	0.762805	0.771672	0.829658	0.851415	0.922933	0.94561	0.918085	0.931305	0.892923	0.911054	0.925955	0.873448	0.887916	0.887508	0.943085	0.909351
1128	0.385762	0.388307	0.391698	0.398202	1.08597	1.09057	1.0978	1.0981	0.861456	0.859306	0.883731	0.864395	0.89392	0.89282	0.918965	0.926672				1128	0.785598	0.772057	0.850756	0.856656	0.92791	0.941923	0.923017	0.91885	0.881438	0.913019	0.958461	0.869529	0.871226	0.87635	0.946195	0.903051
1134	0.387275	0.389459	0.395483	0.400134	1.1199	1.0699	1.10512	1.10222	0.857014	0.851979	0.876072	0.871021	0.895448	0.901184	0.912304	0.926415				1134	0.781276	0.761436	0.845107	0.851961	0.921013	0.946865	0.90974	0.92317	0.88044	0.926535	0.955667	0.877069	0.873915	0.877931	0.932477	0.920448
1140	0.390109	0.389889	0.390697	0.405886	1.09992	1.08996	1.10009	1.09738	0.858919	0.853009	0.87978	0.883607	0.90317	0.882793	0.906947	0.925543				1140	0.785789	0.761027	0.829063	0.843134	0.930286	0.958888	0.913879	0.929277	0.887224	0.919443	0.952183	0.857557	0.884626	0.881089	0.931065	0.914081
1146	0.386032	0.385952	0.396285	0.401344	1.08631	1.08508	1.09983	1.11119	0.85086	0.848819	0.874273	0.860056	0.915506	0.910101	0.90644	0.925174				1146	0.766552	0.767562	0.841963	0.840863	0.918968	0.961686	0.902602	0.925358	0.878547	0.923213	0.942606	0.864403	0.887471	0.867556	0.925495	0.905479
1152	0.388686	0.379426	0.392006	0.402443	1.09817	1.07429	1.1095	1.11421	0.853488	0.850655	0.864774	0.860714	0.921584	0.908375	0.902161	0.934316				1152	0.774173	0.770611	0.846936	0.846048	0.908295	0.955887	0.907014	0.925267	0.903222	0.919949	0.958107	0.877773	0.891323	0.877755	0.916871	0.910569
1158	0.383977	0.386487	0.394153	0.398496	1.11189	1.05965	1.10927	1.11692	0.85544	0.847365	0.868496	0.869017	0.910124	0.905291	0.902365	0.92399				1158	0.764744	0.776392	0.84164	0.838998	0.914105	0.953186	0.912003	0.933401	0.890286	0.919207	0.935418	0.858123	0.878806	0.880419	0.922223	0.898002
1164	0.388106	0.389729	0.391609	0.402051	1.11329	1.08139	1.11107	1.10661	0.852966	0.847081	0.865779	0.852866	0.892138	0.895841	0.901463	0.926694				1164	0.767435	0.775835	0.828186	0.839928	0.903303	0.940411	0.925806	0.945993	0.903289	0.902272	0.930014	0.863454	0.880687	0.869759	0.926268	0.899405
1170	0.387751	0.386862	0.394246	0.402804	1.10359	1.08178	1.10818	1.10524	0.856923	0.879762	0.86026	0.839282	0.89747	0.89453	0.914646	0.935206				1170	0.760114	0.767174	0.82972	0.851791	0.909646	0.937697	0.923079	0.930651	0.905208	0.905919	0.942546	0.874281	0.87914	0.882527	0.922525	0.898123
1176	0.387771	0.387111	0.388534	0.396089	1.11217	1.08165	1.11352	1.10125	0.851607	0.857144	0.866595	0.857982	0.908783	0.888666	0.910321	0.929968				1176	0.768846	0.764962	0.8492	0.844332	0.914475	0.944313	0.919595	0.936251	0.888132	0.901175	0.959021	0.867275	0.872449	0.88099	0.943281	0.904319
1182	0.390437	0.385363	0.391195	0.396579	1.09909	1.09049	1.13927	1.10764	0.852179	0.852133	0.864676	0.862029	0.890968	0.899587	0.908483	0.932744				1182	0.763143	0.775045	0.831184	0.862646	0.915893	0.957618	0.913926	0.924805	0.88574	0.921451	0.950394	0.869667	0.865361	0.887928	0.928852	0.918312
1188	0.38659	0.392538	0.392112	0.394258	1.11857	1.08198	1.1064	1.11041	0.854188	0.857538	0.866929	0.867668	0.901825	0.893334	0.911089	0.931894				1188	0.777448	0.753104	0.827675	0.844514	0.915022	0.945204	0.906746	0.924961	0.879405	0.925547	0.953398	0.857615	0.862973	0.879504	0.926067	0.90829
1194	0.387614	0.391434	0.395084	0.397906	1.11121	1.09022	1.12074	1.10457	0.837519	0.841598	0.873514	0.873711	0.905454	0.892443	0.911156	0.933746				1194	0.76702	0.756551	0.831245	0.844712	0.906141	0.954057	0.900571	0.916246	0.88184	0.916964	0.94671	0.858715	0.88033	0.863838	0.93951	0.907283
1200	0.389153	0.385002	0.388582	0.394394	1.10233	1.07854	1.11615	1.12257	0.848624	0.848199	0.86985	0.872713	0.912112	0.892904	0.890091	0.91135				1200	0.772216	0.756012	0.845326	0.83805	0.908389	0.955945	0.909745	0.9274	0.881395	0.926821	0.941996	0.858657	0.87393	0.884163	0.925859	0.895039

## Sheet: Figure 6e
+glucose							-glucose
F/F0 (t = 1200s)							F/F0 (t = 1200s)
	replica1	replica2	replica3	replica4				replica1	replica2	replica3	replica4
NorA	1.10233	1.07854	1.11615	1.12257			NorA	0.908389	0.955945	0.909745	0.9274
△NorA	0.389153	0.385002	0.388582	0.394394			△NorA	0.772216	0.756012	0.845326	0.83805
E222Q	0.848624	0.848199	0.86985	0.872713			E222Q	0.881395	0.926821	0.941996	0.858657
D307N	0.912112	0.892904	0.890091	0.91135			D307N	0.87393	0.884163	0.925859	0.895039

## Sheet: Supplementary Figure 1a 
Fab36r_pH7p5					Fab36r_pH5					FabDA1_pH7p5					FabDA1_pH5
[NorA] (M)	Fnorm				[NorA] (M)	Fnorm				[NorA] (M)	Fnorm				[NorA] (M)	Fnorm
	replica 1	replica 2	replica 3			replica 1	replica 2	replica 3			replica 1	replica 2	replica 3			replica 1	replica 2	replica 3
1.425e-05	856.542	852.036	853.028		4.31824e-10	845.102	841.572	841.811		6.54602e-10	827.453	828.806	829.214		2.145e-05	832.908	832.361	835.87
7.125e-06	852.756	850.617	853.649		8.63647e-10	842.597	842.268	842.254		1.3092e-09	827.051	836.934	829.179		1.0725e-05	830.907	830.142	830.353
3.5625e-06	853.848	850.694	851.975		1.7273e-09	840.934	842.549	842.83		2.61841e-09	828.213	828.687	830.038		5.3625e-06	829.601	829.583	828.977
1.78125e-06	851.595	848.709	851.241		3.45459e-09	841.823	842.819	840.697		5.23682e-09	827.687	829.137	830.947		2.68125e-06	827.051	826.321	826.359
8.90625e-07	850.953	846.806	850.43		6.90918e-09	842.543	841.852	843.991		1.04736e-08	827.111	827.505	829.637		1.34063e-06	826.119	824.795	824.996
4.45313e-07	848.797	847.132	848.818		1.38184e-08	842.259	841.391	840.992		2.09473e-08	826.88	831.548	829.91		6.70313e-07	823.775	822.932	825.647
2.22656e-07	845.692	847.571	847.249		2.76367e-08	841.21	842.323	843.179		4.18945e-08	827.494	830.091	829.543		3.35156e-07	821.841	823.109	823.096
1.11328e-07	842.908	850.108	843.471		5.52734e-08	841.192	841.215	842.802		8.37891e-08	826.797	828.964	829.034		1.67578e-07	821.479	822.417	821.767
5.56641e-08	841.101	842.459	843.37		1.10547e-07	842.866	842.229	842.031		1.67578e-07	826.264	825.838	828.588		8.37891e-08	822.248	822.165	820.814
2.7832e-08	840.53	837.597	839.362		2.21094e-07	840.721	842.495	843.231		3.35156e-07	826.992	827.007	828.354		4.18945e-08	820.846	822.134	821.894
1.3916e-08	838.753	837.132	837.948		4.42188e-07	842.775	840.67	841.93		6.70313e-07	825.336	826.021	827.352		2.09473e-08	821.663	820.754	819.081
6.95801e-09	841.453	838.968	835.513		8.84375e-07	841.687	842.148	842.683		1.34063e-06	825.252	827.373	827.572		1.04736e-08	820.613	819.547	819.521
3.479e-09	837.639	836.742	837.496		1.76875e-06	842.639	844.23	841.889		2.68125e-06	826.135	830.539	830.901		5.23682e-09	821.002	821.747	817.572
1.7395e-09	837.524	836.999	836.496		3.5375e-06	842.298	842.375	844.332		5.3625e-06	831.653	831.397	830.722		2.61841e-09	821.729	820.306	820.489
8.69751e-10	838.879	837.141	836.337		7.075e-06	843.384	843.877	843.594		1.0725e-05	834.588	836.686	837.1		1.3092e-09	821.046	820.776	819.656
4.34875e-10	837.492	837.204	837.743		1.415e-05	845.226	845.465	845.349		2.145e-05	839.285	839.582	841.437		6.54602e-10	821.715	820.447	819.328

## Sheet: Supplementary Figure 1b
	pH 5.0						pH 7.5
	Volume (mL)	Abs280 nm (mAU)					Volume (mL)	Abs280 nm (mAU)
		NorA+FabDA1	NorA					NorA+FabDA1	NorA
	4.99999	-1.47953	-1.58009				4.99986	-1.51538	-1.85821
	5.00123	-1.47929	-1.58029				5.00111	-1.51558	-1.8578
	5.00248	-1.47889	-1.58025				5.00235	-1.51582	-1.85707
	5.00373	-1.47831	-1.57988				5.0036	-1.51573	-1.85691
	5.00497	-1.47788	-1.58001				5.00485	-1.516	-1.85685
	5.00622	-1.47797	-1.57991				5.00609	-1.51622	-1.85682
	5.00746	-1.47785	-1.57969				5.00734	-1.5164	-1.85641
	5.00871	-1.4771	-1.57927				5.00859	-1.51734	-1.85576
	5.00996	-1.47655	-1.57928				5.00983	-1.51807	-1.85539
	5.0112	-1.47651	-1.57886				5.01108	-1.51782	-1.85543
	5.01245	-1.47688	-1.57826				5.01232	-1.51768	-1.85559
	5.0137	-1.47716	-1.5783				5.01357	-1.51831	-1.85519
	5.01494	-1.47705	-1.57853				5.01482	-1.51865	-1.85494
	5.01619	-1.47706	-1.57838				5.01606	-1.51787	-1.85468
	5.01743	-1.47741	-1.57804				5.01731	-1.5174	-1.85457
	5.01868	-1.47765	-1.57814				5.01856	-1.51778	-1.85511
	5.01993	-1.47693	-1.57861				5.0198	-1.51778	-1.85522
	5.02117	-1.47626	-1.57844				5.02105	-1.51706	-1.85537
	5.02242	-1.47688	-1.57872				5.02229	-1.5171	-1.85539
	5.02366	-1.47759	-1.5784				5.02354	-1.51747	-1.85562
	5.02491	-1.47744	-1.57853				5.02479	-1.51707	-1.85477
	5.02616	-1.47671	-1.57862				5.02603	-1.51715	-1.85408
	5.0274	-1.47578	-1.58015				5.02728	-1.51737	-1.85394
	5.02865	-1.47586	-1.5809				5.02852	-1.51763	-1.85431
	5.0299	-1.47571	-1.58068				5.02977	-1.51817	-1.85433
	5.03114	-1.47551	-1.58034				5.03102	-1.51842	-1.85437
	5.03239	-1.47612	-1.58004				5.03226	-1.5193	-1.8541
	5.03363	-1.47663	-1.58062				5.03351	-1.51994	-1.85443
	5.03488	-1.47661	-1.58061				5.03475	-1.51933	-1.85481
	5.03613	-1.47706	-1.58023				5.036	-1.51928	-1.85439
	5.03737	-1.47715	-1.57997				5.03725	-1.51968	-1.85437
	5.03862	-1.4768	-1.57996				5.03849	-1.51986	-1.85458
	5.03986	-1.47674	-1.58018				5.03974	-1.51997	-1.85529
	5.04111	-1.47742	-1.57967				5.04099	-1.52025	-1.85572
	5.04236	-1.47822	-1.58029				5.04223	-1.52029	-1.85589
	5.0436	-1.47856	-1.57973				5.04348	-1.52039	-1.85557
	5.04485	-1.47838	-1.57966				5.04472	-1.52031	-1.85571
	5.0461	-1.47901	-1.57999				5.04597	-1.5196	-1.85621
	5.04734	-1.47943	-1.5803				5.04722	-1.5194	-1.85626
	5.04859	-1.47929	-1.58018				5.04846	-1.51951	-1.85635
	5.04983	-1.48005	-1.57979				5.04971	-1.51998	-1.85619
	5.05108	-1.47995	-1.57901				5.05096	-1.52054	-1.85691
	5.05233	-1.47904	-1.57834				5.0522	-1.52018	-1.85698
	5.05357	-1.47883	-1.57801				5.05345	-1.51952	-1.85712
	5.05482	-1.47934	-1.57779				5.05469	-1.5197	-1.85662
	5.05607	-1.47968	-1.57788				5.05594	-1.52016	-1.8563
	5.05731	-1.47988	-1.57673				5.05719	-1.52004	-1.8562
	5.05856	-1.48023	-1.57595				5.05843	-1.5206	-1.85563
	5.0598	-1.48101	-1.5757				5.05968	-1.52094	-1.85538
	5.06105	-1.48107	-1.57533				5.06093	-1.5209	-1.85562
	5.0623	-1.48065	-1.57558				5.06217	-1.52062	-1.85497
	5.06354	-1.48041	-1.57548				5.06342	-1.52111	-1.85482
	5.06479	-1.48012	-1.57534				5.06466	-1.52183	-1.85455
	5.06604	-1.48048	-1.57569				5.06591	-1.52162	-1.85381
	5.06728	-1.48103	-1.57642				5.06716	-1.5214	-1.85278
	5.06853	-1.48107	-1.57677				5.0684	-1.52134	-1.85221
	5.06977	-1.48114	-1.57641				5.06965	-1.52047	-1.85175
	5.07102	-1.48187	-1.57563				5.0709	-1.51903	-1.85182
	5.07227	-1.48292	-1.57535				5.07214	-1.51813	-1.85262
	5.07351	-1.48372	-1.57613				5.07339	-1.51837	-1.85334
	5.07476	-1.48379	-1.57624				5.07463	-1.51837	-1.85364
	5.07601	-1.48363	-1.57749				5.07588	-1.51778	-1.8543
	5.07725	-1.48385	-1.57727				5.07713	-1.51747	-1.85462
	5.0785	-1.4839	-1.57659				5.07837	-1.51795	-1.85451
	5.07974	-1.48347	-1.57646				5.07962	-1.51846	-1.85441
	5.08099	-1.48268	-1.5768				5.08087	-1.51816	-1.85559
	5.08224	-1.48299	-1.57674				5.08211	-1.51798	-1.8556
	5.08348	-1.48335	-1.57704				5.08336	-1.51779	-1.8552
	5.08473	-1.48338	-1.57757				5.0846	-1.51754	-1.85508
	5.08598	-1.48239	-1.57806				5.08585	-1.51724	-1.85435
	5.08722	-1.48225	-1.57738				5.0871	-1.51743	-1.85442
	5.08847	-1.4818	-1.57614				5.08834	-1.51718	-1.85545
	5.08971	-1.48271	-1.57536				5.08959	-1.5167	-1.8563
	5.09096	-1.48324	-1.57601				5.09084	-1.51721	-1.85585
	5.09221	-1.483	-1.57662				5.09208	-1.51765	-1.85586
	5.09345	-1.48329	-1.57634				5.09333	-1.51674	-1.8557
	5.0947	-1.48345	-1.57587				5.09457	-1.51569	-1.85555
	5.09595	-1.48346	-1.57547				5.09582	-1.51527	-1.85529
	5.09719	-1.48441	-1.57553				5.09707	-1.51568	-1.85535
	5.09844	-1.48504	-1.57479				5.09831	-1.51586	-1.85506
	5.09969	-1.48475	-1.57453				5.09956	-1.51536	-1.85571
	5.10093	-1.48486	-1.57578				5.1008	-1.51517	-1.8551
	5.10218	-1.48542	-1.5754				5.10205	-1.51527	-1.85545
	5.10342	-1.48592	-1.57478				5.1033	-1.51547	-1.85561
	5.10467	-1.48617	-1.57419				5.10454	-1.51492	-1.85611
	5.10592	-1.48634	-1.57464				5.10579	-1.51467	-1.85667
	5.10716	-1.48731	-1.57388				5.10704	-1.51483	-1.85687
	5.10841	-1.48782	-1.57377				5.10828	-1.51476	-1.8563
	5.10965	-1.48757	-1.57409				5.10953	-1.51438	-1.85637
	5.1109	-1.48815	-1.57426				5.11077	-1.51409	-1.85677
	5.11215	-1.48811	-1.57439				5.11202	-1.51396	-1.85685
	5.11339	-1.48788	-1.57384				5.11327	-1.51334	-1.85601
	5.11464	-1.48696	-1.57376				5.11451	-1.51323	-1.85499
	5.11589	-1.48684	-1.57427				5.11576	-1.51367	-1.85459
	5.11713	-1.48809	-1.57529				5.117	-1.5141	-1.85429
	5.11838	-1.48886	-1.57602				5.11825	-1.51356	-1.85384
	5.11963	-1.48888	-1.57637				5.1195	-1.51333	-1.85414
	5.12087	-1.48922	-1.57645				5.12074	-1.51306	-1.85492
	5.12212	-1.48851	-1.57594				5.12199	-1.51275	-1.85551
	5.12336	-1.48841	-1.57544				5.12324	-1.51223	-1.85544
	5.12461	-1.48843	-1.5752				5.12448	-1.51134	-1.85535
	5.12585	-1.48847	-1.57445				5.12573	-1.51111	-1.85528
	5.1271	-1.48879	-1.57351				5.12697	-1.51125	-1.85585
	5.12835	-1.48933	-1.57317				5.12822	-1.51131	-1.85671
	5.12959	-1.48911	-1.57291				5.12947	-1.51182	-1.85648
	5.13084	-1.48972	-1.57449				5.13071	-1.51148	-1.85753
	5.13209	-1.48968	-1.57377				5.13196	-1.51169	-1.85798
	5.13333	-1.49051	-1.57309				5.13321	-1.51234	-1.85839
	5.13458	-1.49013	-1.57289				5.13445	-1.51307	-1.85871
	5.13583	-1.49015	-1.57282				5.1357	-1.51282	-1.85779
	5.13707	-1.48995	-1.57302				5.13694	-1.51365	-1.85761
	5.13832	-1.49047	-1.57252				5.13819	-1.51431	-1.85609
	5.13956	-1.48994	-1.57229				5.13944	-1.51463	-1.85625
	5.14081	-1.49068	-1.57199				5.14068	-1.51461	-1.85597
	5.14206	-1.49062	-1.57215				5.14193	-1.51429	-1.85615
	5.1433	-1.49119	-1.57138				5.14318	-1.51485	-1.85496
	5.14455	-1.49087	-1.5706				5.14442	-1.5154	-1.85405
	5.14579	-1.49104	-1.56981				5.14567	-1.51615	-1.85397
	5.14704	-1.49127	-1.56953				5.14691	-1.51608	-1.85476
	5.14829	-1.49155	-1.57004				5.14816	-1.51626	-1.85574
	5.14953	-1.49216	-1.57035				5.14941	-1.51609	-1.85649
	5.15078	-1.49227	-1.56999				5.15065	-1.51624	-1.8561
	5.15203	-1.49284	-1.57027				5.1519	-1.51692	-1.85587
	5.15327	-1.49189	-1.57009				5.15315	-1.51719	-1.85667
	5.15452	-1.49173	-1.57125				5.15439	-1.51638	-1.85704
	5.15577	-1.49182	-1.57131				5.15564	-1.51622	-1.85751
	5.15701	-1.49213	-1.57037				5.15688	-1.51699	-1.85755
	5.15826	-1.49164	-1.57018				5.15813	-1.51742	-1.85732
	5.1595	-1.49091	-1.56973				5.15938	-1.51771	-1.85748
	5.16075	-1.48985	-1.56785				5.16062	-1.51805	-1.8581
	5.162	-1.49049	-1.56652				5.16187	-1.51878	-1.8578
	5.16324	-1.49103	-1.56728				5.16312	-1.51923	-1.85804
	5.16449	-1.49094	-1.56714				5.16436	-1.51957	-1.85732
	5.16573	-1.48949	-1.56687				5.16561	-1.51901	-1.85718
	5.16698	-1.4889	-1.56862				5.16685	-1.51871	-1.85707
	5.16823	-1.48825	-1.5686				5.1681	-1.51984	-1.85714
	5.16947	-1.48832	-1.56843				5.16935	-1.51967	-1.85754
	5.17072	-1.48853	-1.56849				5.17059	-1.51992	-1.85895
	5.17197	-1.48819	-1.56868				5.17184	-1.52074	-1.8582
	5.17321	-1.48856	-1.56899				5.17309	-1.52131	-1.85759
	5.17446	-1.48842	-1.56878				5.17433	-1.52033	-1.85816
	5.1757	-1.48881	-1.56856				5.17558	-1.52046	-1.85783
	5.17695	-1.4902	-1.56885				5.17682	-1.5206	-1.85963
	5.1782	-1.49071	-1.56915				5.17807	-1.52145	-1.85951
	5.17944	-1.48897	-1.56911				5.17932	-1.52106	-1.86029
	5.18069	-1.48808	-1.56925				5.18056	-1.52083	-1.86054
	5.18194	-1.48852	-1.56962				5.18181	-1.52192	-1.85998
	5.18318	-1.48855	-1.56994				5.18305	-1.5218	-1.85945
	5.18443	-1.48965	-1.57051				5.1843	-1.52193	-1.8598
	5.18567	-1.49012	-1.5712				5.18555	-1.52169	-1.85953
	5.18692	-1.49016	-1.57103				5.18679	-1.52298	-1.86013
	5.18817	-1.49074	-1.57067				5.18804	-1.52321	-1.85985
	5.18941	-1.49112	-1.57137				5.18929	-1.52228	-1.85936
	5.19066	-1.49044	-1.57091				5.19053	-1.52302	-1.85956
	5.19191	-1.48913	-1.57175				5.19178	-1.52255	-1.8603
	5.19315	-1.48926	-1.5719				5.19302	-1.52282	-1.85988
	5.1944	-1.48934	-1.57179				5.19427	-1.52325	-1.85994
	5.19564	-1.48929	-1.57119				5.19552	-1.52349	-1.8597
	5.19689	-1.48836	-1.57157				5.19676	-1.52356	-1.85899
	5.19814	-1.48687	-1.57171				5.19801	-1.52359	-1.85961
	5.19938	-1.48644	-1.57191				5.19925	-1.52228	-1.86008
	5.20063	-1.4864	-1.57212				5.2005	-1.52214	-1.8612
	5.20188	-1.48744	-1.57231				5.20175	-1.52205	-1.86079
	5.20312	-1.48637	-1.57325				5.20299	-1.52215	-1.86098
	5.20437	-1.48643	-1.57397				5.20424	-1.52259	-1.86084
	5.20561	-1.48709	-1.57432				5.20549	-1.52228	-1.86031
	5.20686	-1.48682	-1.57486				5.20673	-1.52189	-1.8603
	5.20811	-1.48699	-1.57545				5.20798	-1.52135	-1.86031
	5.20935	-1.48571	-1.57571				5.20922	-1.52133	-1.85926
	5.2106	-1.48598	-1.57525				5.21047	-1.52073	-1.85967
	5.21185	-1.4852	-1.57482				5.21172	-1.52094	-1.85916
	5.21309	-1.48511	-1.57492				5.21296	-1.52147	-1.85837
	5.21434	-1.48397	-1.57383				5.21421	-1.5214	-1.858
	5.21558	-1.48478	-1.57423				5.21546	-1.52008	-1.85729
	5.21683	-1.48472	-1.57455				5.2167	-1.51982	-1.85737
	5.21808	-1.48496	-1.5744				5.21795	-1.52073	-1.85647
	5.21932	-1.48447	-1.57421				5.2192	-1.52054	-1.85596
	5.22057	-1.48399	-1.57548				5.22044	-1.52038	-1.85655
	5.22182	-1.4836	-1.5761				5.22169	-1.51998	-1.85583
	5.22306	-1.48447	-1.57631				5.22293	-1.51975	-1.85689
	5.22431	-1.48363	-1.57672				5.22418	-1.52012	-1.85708
	5.22555	-1.48226	-1.57606				5.22543	-1.51913	-1.85648
	5.2268	-1.48187	-1.57445				5.22667	-1.51969	-1.8568
	5.22805	-1.48237	-1.57457				5.22792	-1.52012	-1.85734
	5.22929	-1.48153	-1.57415				5.22917	-1.52156	-1.8584
	5.23054	-1.48242	-1.57354				5.23041	-1.52096	-1.85864
	5.23179	-1.4827	-1.57304				5.23166	-1.5213	-1.85765
	5.23303	-1.48176	-1.57252				5.2329	-1.52069	-1.85609
	5.23428	-1.48196	-1.57255				5.23415	-1.52049	-1.85637
	5.23552	-1.48172	-1.57261				5.23539	-1.51998	-1.85667
	5.23677	-1.48141	-1.57129				5.23664	-1.52075	-1.85673
	5.23802	-1.48081	-1.57008				5.23789	-1.52028	-1.85692
	5.23926	-1.47977	-1.56974				5.23913	-1.52025	-1.85683
	5.24051	-1.47942	-1.56907				5.24038	-1.51795	-1.8577
	5.24176	-1.47996	-1.56833				5.24163	-1.51824	-1.85809
	5.243	-1.47957	-1.56826				5.24287	-1.51845	-1.85884
	5.24425	-1.47968	-1.56815				5.24412	-1.51714	-1.85991
	5.24549	-1.47952	-1.56837				5.24536	-1.51602	-1.85998
	5.24674	-1.47882	-1.56899				5.24661	-1.5165	-1.86012
	5.24799	-1.47884	-1.57001				5.24786	-1.51688	-1.8605
	5.24923	-1.47891	-1.56948				5.2491	-1.51683	-1.85994
	5.25048	-1.47987	-1.56788				5.25035	-1.51705	-1.86001
	5.25173	-1.4801	-1.56731				5.2516	-1.5174	-1.86088
	5.25297	-1.48054	-1.56712				5.25284	-1.51609	-1.86102
	5.25422	-1.48205	-1.56713				5.25409	-1.51618	-1.86116
	5.25546	-1.48135	-1.56726				5.25533	-1.51654	-1.8613
	5.25671	-1.4815	-1.56726				5.25658	-1.5164	-1.86121
	5.25796	-1.48083	-1.56704				5.25783	-1.51589	-1.86138
	5.2592	-1.48179	-1.56723				5.25907	-1.51577	-1.86182
	5.26045	-1.48326	-1.56694				5.26032	-1.51636	-1.86153
	5.26169	-1.48307	-1.56628				5.26157	-1.51667	-1.8605
	5.26294	-1.48307	-1.56574				5.26281	-1.5169	-1.85928
	5.26419	-1.48306	-1.56593				5.26406	-1.51691	-1.85933
	5.26543	-1.48428	-1.56634				5.2653	-1.51659	-1.85885
	5.26668	-1.48413	-1.56592				5.26655	-1.51701	-1.85894
	5.26793	-1.48353	-1.56506				5.2678	-1.51734	-1.85954
	5.26917	-1.48347	-1.56401				5.26904	-1.51691	-1.86072
	5.27042	-1.48449	-1.56405				5.27029	-1.51708	-1.86096
	5.27166	-1.48663	-1.56318				5.27154	-1.51725	-1.861
	5.27291	-1.48619	-1.56267				5.27278	-1.51743	-1.8606
	5.27416	-1.4856	-1.56336				5.27403	-1.51747	-1.86088
	5.2754	-1.48537	-1.56321				5.27527	-1.51723	-1.86143
	5.27665	-1.48616	-1.56389				5.27652	-1.51665	-1.86197
	5.2779	-1.48642	-1.56392				5.27777	-1.51703	-1.86274
	5.27914	-1.48686	-1.5642				5.27901	-1.51621	-1.8631
	5.28039	-1.48713	-1.56323				5.28026	-1.51626	-1.86346
	5.28163	-1.48704	-1.56239				5.28151	-1.51595	-1.86379
	5.28288	-1.4874	-1.56175				5.28275	-1.51535	-1.86333
	5.28413	-1.48825	-1.56163				5.284	-1.51505	-1.86358
	5.28537	-1.48844	-1.56173				5.28524	-1.51449	-1.86297
	5.28662	-1.48883	-1.56241				5.28649	-1.51423	-1.86284
	5.28787	-1.48974	-1.56238				5.28774	-1.51461	-1.86297
	5.28911	-1.48993	-1.56259				5.28898	-1.51409	-1.86322
	5.29036	-1.48989	-1.5628				5.29023	-1.51375	-1.86323
	5.2916	-1.49005	-1.56277				5.29148	-1.51369	-1.86223
	5.29285	-1.49009	-1.56249				5.29272	-1.51394	-1.8613
	5.2941	-1.48898	-1.56165				5.29397	-1.51396	-1.86144
	5.29534	-1.48953	-1.56123				5.29521	-1.51518	-1.86166
	5.29659	-1.48971	-1.56209				5.29646	-1.51499	-1.86189
	5.29784	-1.48932	-1.56314				5.29771	-1.51473	-1.86194
	5.29908	-1.4893	-1.5631				5.29895	-1.51463	-1.86204
	5.30033	-1.48952	-1.56347				5.3002	-1.51462	-1.8622
	5.30157	-1.49067	-1.56466				5.30145	-1.51467	-1.86179
	5.30282	-1.49117	-1.56555				5.30269	-1.51614	-1.86114
	5.30407	-1.49148	-1.56502				5.30394	-1.51592	-1.86055
	5.30531	-1.49207	-1.56478				5.30518	-1.51531	-1.8596
	5.30656	-1.49252	-1.5644				5.30643	-1.51529	-1.8587
	5.30781	-1.49182	-1.56265				5.30768	-1.51637	-1.8589
	5.30905	-1.4914	-1.56286				5.30892	-1.51565	-1.85797
	5.3103	-1.49101	-1.56349				5.31017	-1.51578	-1.85675
	5.31154	-1.49122	-1.56406				5.31141	-1.51615	-1.85672
	5.31279	-1.49028	-1.56412				5.31266	-1.51602	-1.85671
	5.31404	-1.48951	-1.56424				5.31391	-1.51668	-1.85654
	5.31528	-1.48904	-1.56371				5.31515	-1.518	-1.85636
	5.31653	-1.48891	-1.5635				5.3164	-1.51854	-1.85629
	5.31778	-1.48895	-1.56441				5.31765	-1.51778	-1.8563
	5.31902	-1.4885	-1.56446				5.31889	-1.51665	-1.85639
	5.32027	-1.48782	-1.56394				5.32014	-1.51722	-1.85604
	5.32151	-1.48742	-1.56398				5.32138	-1.51767	-1.85559
	5.32276	-1.48642	-1.56418				5.32263	-1.51795	-1.85567
	5.32401	-1.48638	-1.56314				5.32388	-1.51817	-1.85633
	5.32525	-1.48622	-1.56259				5.32512	-1.5187	-1.85747
	5.3265	-1.48603	-1.56271				5.32637	-1.51829	-1.85803
	5.32775	-1.48533	-1.56282				5.32761	-1.51805	-1.85821
	5.32899	-1.48501	-1.56374				5.32886	-1.51819	-1.85852
	5.33024	-1.48514	-1.56415				5.33011	-1.51821	-1.85825
	5.33148	-1.48575	-1.56514				5.33135	-1.51899	-1.85751
	5.33273	-1.48473	-1.56527				5.3326	-1.5187	-1.85714
	5.33398	-1.48301	-1.56496				5.33385	-1.51877	-1.85695
	5.33522	-1.48309	-1.56511				5.33509	-1.51932	-1.85708
	5.33647	-1.48315	-1.5651				5.33634	-1.51985	-1.85708
	5.33772	-1.4844	-1.56524				5.33758	-1.51975	-1.85755
	5.33896	-1.48531	-1.56476				5.33883	-1.5198	-1.85777
	5.34021	-1.48514	-1.56578				5.34008	-1.52016	-1.85733
	5.34145	-1.48529	-1.5662				5.34132	-1.52115	-1.85664
	5.3427	-1.48498	-1.5659				5.34257	-1.5211	-1.85627
	5.34395	-1.4847	-1.56611				5.34382	-1.52112	-1.85586
	5.34519	-1.48537	-1.56639				5.34506	-1.52145	-1.85528
	5.34644	-1.48573	-1.5664				5.34631	-1.52184	-1.85518
	5.34769	-1.48573	-1.56645				5.34755	-1.52198	-1.85503
	5.34893	-1.48565	-1.56632				5.3488	-1.52117	-1.85479
	5.35018	-1.48534	-1.56579				5.35005	-1.52139	-1.85546
	5.35142	-1.48508	-1.566				5.35129	-1.52171	-1.85584
	5.35267	-1.48553	-1.56689				5.35254	-1.52217	-1.85504
	5.35392	-1.4862	-1.56802				5.35379	-1.52125	-1.8548
	5.35516	-1.48631	-1.568				5.35503	-1.52069	-1.85498
	5.35641	-1.487	-1.56825				5.35628	-1.52022	-1.8549
	5.35766	-1.48678	-1.56822				5.35752	-1.51944	-1.8549
	5.3589	-1.48643	-1.56887				5.35877	-1.51949	-1.85513
	5.36015	-1.48632	-1.56919				5.36002	-1.51982	-1.85509
	5.36139	-1.48613	-1.56959				5.36126	-1.51971	-1.85494
	5.36264	-1.48558	-1.56873				5.36251	-1.52011	-1.85458
	5.36389	-1.48479	-1.56779				5.36376	-1.5202	-1.85411
	5.36513	-1.48492	-1.56812				5.365	-1.51975	-1.85372
	5.36638	-1.48526	-1.56917				5.36625	-1.5189	-1.85363
	5.36763	-1.48537	-1.56995				5.36749	-1.51937	-1.85414
	5.36887	-1.4851	-1.56994				5.36874	-1.51994	-1.85496
	5.37012	-1.48618	-1.57043				5.36999	-1.52014	-1.85455
	5.37136	-1.48677	-1.56957				5.37123	-1.52108	-1.85464
	5.37261	-1.48633	-1.56976				5.37248	-1.52104	-1.85533
	5.37386	-1.48542	-1.57011				5.37373	-1.52065	-1.85537
	5.3751	-1.48522	-1.57123				5.37497	-1.52014	-1.85592
	5.37635	-1.48547	-1.57167				5.37622	-1.5195	-1.85563
	5.3776	-1.48546	-1.5715				5.37746	-1.51905	-1.85431
	5.37884	-1.48489	-1.5711				5.37871	-1.51887	-1.85356
	5.38009	-1.48455	-1.57143				5.37996	-1.5191	-1.85308
	5.38133	-1.48509	-1.57194				5.3812	-1.51978	-1.85272
	5.38258	-1.48606	-1.57201				5.38245	-1.52003	-1.85313
	5.38383	-1.48608	-1.57264				5.3837	-1.52001	-1.8536
	5.38507	-1.48656	-1.57318				5.38494	-1.51931	-1.85385
	5.38632	-1.48702	-1.57353				5.38619	-1.51904	-1.8536
	5.38757	-1.48737	-1.57422				5.38743	-1.5188	-1.85294
	5.38881	-1.4873	-1.57421				5.38868	-1.51854	-1.85219
	5.39006	-1.48753	-1.57353				5.38993	-1.51887	-1.85193
	5.3913	-1.48758	-1.57365				5.39117	-1.51838	-1.85182
	5.39255	-1.48772	-1.57333				5.39242	-1.51777	-1.85168
	5.3938	-1.48747	-1.57371				5.39366	-1.51725	-1.85242
	5.39504	-1.48831	-1.57371				5.39491	-1.51754	-1.85308
	5.39629	-1.48936	-1.57359				5.39616	-1.51754	-1.85328
	5.39754	-1.48921	-1.57444				5.3974	-1.51677	-1.85347
	5.39878	-1.48922	-1.57525				5.39865	-1.51679	-1.85321
	5.40003	-1.48924	-1.57479				5.3999	-1.51705	-1.85288
	5.40127	-1.48815	-1.57474				5.40114	-1.51793	-1.85168
	5.40252	-1.48736	-1.5751				5.40239	-1.5183	-1.85102
	5.40377	-1.48721	-1.57478				5.40363	-1.51771	-1.85136
	5.40501	-1.48728	-1.57386				5.40488	-1.51747	-1.8516
	5.40626	-1.48765	-1.57326				5.40613	-1.51753	-1.85268
	5.4075	-1.48709	-1.57261				5.40737	-1.51773	-1.8534
	5.40875	-1.48598	-1.57209				5.40862	-1.5178	-1.85328
	5.41	-1.48563	-1.57274				5.40986	-1.51825	-1.8529
	5.41124	-1.48494	-1.57274				5.41111	-1.51914	-1.8529
	5.41249	-1.48457	-1.57218				5.41236	-1.51922	-1.85231
	5.41374	-1.4849	-1.57147				5.4136	-1.51903	-1.85174
	5.41498	-1.48472	-1.5711				5.41485	-1.51857	-1.85198
	5.41623	-1.48459	-1.57102				5.4161	-1.51842	-1.85251
	5.41747	-1.48524	-1.57045				5.41734	-1.51869	-1.85284
	5.41872	-1.48577	-1.56948				5.41859	-1.51875	-1.8525
	5.41997	-1.48591	-1.56889				5.41983	-1.51875	-1.8527
	5.42121	-1.48573	-1.56769				5.42108	-1.51821	-1.85274
	5.42246	-1.48565	-1.56805				5.42233	-1.51802	-1.8523
	5.42371	-1.48591	-1.56829				5.42357	-1.51812	-1.8525
	5.42495	-1.48647	-1.56668				5.42482	-1.51811	-1.85281
	5.4262	-1.48669	-1.56594				5.42607	-1.51845	-1.85346
	5.42744	-1.48626	-1.56615				5.42731	-1.51909	-1.85386
	5.42869	-1.48561	-1.56561				5.42856	-1.51999	-1.85386
	5.42994	-1.48475	-1.56502				5.4298	-1.52073	-1.85381
	5.43118	-1.48404	-1.56495				5.43105	-1.52125	-1.85336
	5.43243	-1.48344	-1.56441				5.4323	-1.5218	-1.85354
	5.43368	-1.48348	-1.56397				5.43354	-1.52133	-1.85361
	5.43492	-1.48409	-1.56305				5.43479	-1.52066	-1.85309
	5.43617	-1.4849	-1.56231				5.43604	-1.52087	-1.85319
	5.43741	-1.48559	-1.56184				5.43728	-1.52153	-1.8531
	5.43866	-1.48572	-1.56246				5.43853	-1.52212	-1.85351
	5.43991	-1.48577	-1.56255				5.43977	-1.52217	-1.85371
	5.44115	-1.48588	-1.56193				5.44102	-1.52191	-1.85373
	5.4424	-1.48658	-1.56125				5.44227	-1.52199	-1.85369
	5.44365	-1.48684	-1.56083				5.44351	-1.52167	-1.85415
	5.44489	-1.48659	-1.56021				5.44476	-1.52119	-1.8539
	5.44614	-1.48682	-1.55934				5.44601	-1.52121	-1.85337
	5.44738	-1.48684	-1.55929				5.44725	-1.52172	-1.85268
	5.44863	-1.48634	-1.55922				5.4485	-1.52226	-1.85306
	5.44988	-1.48588	-1.56018				5.44974	-1.5226	-1.85385
	5.45112	-1.48591	-1.56004				5.45099	-1.52346	-1.85449
	5.45237	-1.48574	-1.55922				5.45224	-1.52373	-1.85525
	5.45362	-1.48537	-1.55832				5.45348	-1.52339	-1.8546
	5.45486	-1.48558	-1.55857				5.45473	-1.5237	-1.85461
	5.45611	-1.48554	-1.55889				5.45597	-1.52396	-1.85467
	5.45735	-1.48517	-1.55847				5.45722	-1.52374	-1.85394
	5.4586	-1.48416	-1.55801				5.45847	-1.52374	-1.85464
	5.45985	-1.48422	-1.55808				5.45971	-1.52424	-1.85489
	5.46109	-1.48436	-1.55852				5.46096	-1.52394	-1.85478
	5.46234	-1.48403	-1.55817				5.46221	-1.52339	-1.8547
	5.46359	-1.4841	-1.55755				5.46345	-1.52299	-1.85594
	5.46483	-1.48422	-1.55789				5.4647	-1.52288	-1.85684
	5.46608	-1.48481	-1.55846				5.46594	-1.52374	-1.85666
	5.46732	-1.48461	-1.55911				5.46719	-1.52411	-1.8569
	5.46857	-1.4834	-1.55944				5.46844	-1.52361	-1.85632
	5.46982	-1.48325	-1.55905				5.46968	-1.5232	-1.85595
	5.47106	-1.48398	-1.55903				5.47093	-1.52259	-1.85691
	5.47231	-1.4841	-1.55918				5.47218	-1.52193	-1.85707
	5.47356	-1.4844	-1.55936				5.47342	-1.52125	-1.85689
	5.4748	-1.48486	-1.55958				5.47467	-1.52101	-1.85679
	5.47605	-1.48409	-1.55957				5.47591	-1.5212	-1.85718
	5.47729	-1.48325	-1.55963				5.47716	-1.52152	-1.85746
	5.47854	-1.48255	-1.55901				5.47841	-1.52208	-1.85672
	5.47979	-1.48149	-1.55993				5.47965	-1.52284	-1.85644
	5.48103	-1.48051	-1.56023				5.4809	-1.52387	-1.85753
	5.48228	-1.48026	-1.56059				5.48215	-1.52444	-1.85833
	5.48353	-1.48063	-1.56104				5.48339	-1.52441	-1.85843
	5.48477	-1.48095	-1.56165				5.48464	-1.52493	-1.85901
	5.48602	-1.48144	-1.56214				5.48588	-1.52494	-1.85863
	5.48726	-1.48152	-1.56167				5.48713	-1.52524	-1.85772
	5.48851	-1.48127	-1.56167				5.48838	-1.52557	-1.85728
	5.48976	-1.48123	-1.56129				5.48962	-1.52503	-1.85742
	5.491	-1.48105	-1.56123				5.49087	-1.52441	-1.8579
	5.49225	-1.48113	-1.56119				5.49212	-1.52458	-1.85746
	5.4935	-1.48144	-1.56105				5.49336	-1.52466	-1.85749
	5.49474	-1.48125	-1.56162				5.49461	-1.52368	-1.8574
	5.49599	-1.48091	-1.5621				5.49585	-1.52393	-1.85789
	5.49723	-1.48062	-1.5614				5.4971	-1.5247	-1.85808
	5.49848	-1.48019	-1.56116				5.49835	-1.52511	-1.8584
	5.49973	-1.47943	-1.5615				5.49959	-1.5251	-1.85813
	5.50097	-1.47898	-1.56211				5.50084	-1.5245	-1.85758
	5.50222	-1.47918	-1.56215				5.50209	-1.52441	-1.85837
	5.50347	-1.47927	-1.56242				5.50333	-1.52435	-1.85893
	5.50471	-1.47963	-1.56267				5.50458	-1.52408	-1.8585
	5.50596	-1.47911	-1.56289				5.50582	-1.52385	-1.8588
	5.5072	-1.47873	-1.56232				5.50707	-1.52425	-1.85904
	5.50845	-1.47846	-1.56222				5.50832	-1.52397	-1.859
	5.5097	-1.47838	-1.56219				5.50956	-1.52316	-1.85984
	5.51094	-1.47828	-1.56215				5.51081	-1.5234	-1.85925
	5.51219	-1.47823	-1.563				5.51205	-1.52342	-1.85913
	5.51344	-1.47771	-1.56329				5.5133	-1.52279	-1.85852
	5.51468	-1.47778	-1.56351				5.51455	-1.52279	-1.8587
	5.51593	-1.47799	-1.56357				5.51579	-1.52341	-1.85923
	5.51717	-1.47724	-1.56383				5.51704	-1.5238	-1.85938
	5.51842	-1.47629	-1.56377				5.51829	-1.52376	-1.85895
	5.51967	-1.4765	-1.56368				5.51953	-1.52418	-1.85898
	5.52091	-1.47668	-1.56358				5.52078	-1.5246	-1.85889
	5.52216	-1.47656	-1.56414				5.52202	-1.5246	-1.85855
	5.52341	-1.47685	-1.56452				5.52327	-1.52495	-1.85857
	5.52465	-1.47686	-1.56393				5.52452	-1.52577	-1.85878
	5.5259	-1.47681	-1.56282				5.52576	-1.52604	-1.85827
	5.52714	-1.47659	-1.56261				5.52701	-1.52566	-1.85821
	5.52839	-1.4757	-1.56305				5.52825	-1.52513	-1.85774
	5.52964	-1.47564	-1.56305				5.5295	-1.52537	-1.85779
	5.53088	-1.47731	-1.56333				5.53075	-1.52617	-1.85765
	5.53213	-1.47768	-1.56412				5.53199	-1.52609	-1.85877
	5.53337	-1.47674	-1.56436				5.53324	-1.526	-1.85786
	5.53462	-1.4763	-1.56454				5.53449	-1.52683	-1.85867
	5.53587	-1.47634	-1.56397				5.53573	-1.5275	-1.8587
	5.53711	-1.47593	-1.56405				5.53698	-1.52791	-1.85861
	5.53836	-1.47616	-1.56451				5.53822	-1.52791	-1.85937
	5.53961	-1.47641	-1.56365				5.53947	-1.52731	-1.85861
	5.54085	-1.47706	-1.56299				5.54072	-1.5272	-1.85873
	5.5421	-1.47756	-1.56256				5.54196	-1.52636	-1.85837
	5.54334	-1.4779	-1.56285				5.54321	-1.52523	-1.85794
	5.54459	-1.47792	-1.56303				5.54446	-1.5243	-1.85781
	5.54584	-1.47735	-1.56266				5.5457	-1.52476	-1.8567
	5.54708	-1.47772	-1.56265				5.54695	-1.52454	-1.85633
	5.54833	-1.47725	-1.56293				5.54819	-1.52438	-1.85746
	5.54957	-1.47657	-1.564				5.54944	-1.52479	-1.85766
	5.55082	-1.47668	-1.56459				5.55069	-1.52461	-1.85733
	5.55207	-1.47697	-1.56467				5.55193	-1.52489	-1.85691
	5.55331	-1.47747	-1.56457				5.55318	-1.52608	-1.85635
	5.55456	-1.47815	-1.56437				5.55443	-1.52588	-1.85593
	5.55581	-1.47843	-1.56441				5.55567	-1.52426	-1.85589
	5.55705	-1.47864	-1.56504				5.55692	-1.52436	-1.85608
	5.5583	-1.47903	-1.5645				5.55816	-1.52416	-1.85564
	5.55955	-1.47885	-1.56437				5.55941	-1.52417	-1.85631
	5.56079	-1.47892	-1.56363				5.56066	-1.52451	-1.85636
	5.56204	-1.47919	-1.56345				5.5619	-1.52445	-1.8574
	5.56328	-1.47881	-1.56309				5.56315	-1.52522	-1.85752
	5.56453	-1.4786	-1.56271				5.5644	-1.52554	-1.85716
	5.56578	-1.47837	-1.56307				5.56564	-1.52622	-1.8572
	5.56702	-1.47752	-1.56411				5.56689	-1.52665	-1.85807
	5.56827	-1.47698	-1.56472				5.56813	-1.5277	-1.85811
	5.56951	-1.47704	-1.56354				5.56938	-1.52856	-1.85772
	5.57076	-1.47708	-1.56287				5.57063	-1.52896	-1.8577
	5.57201	-1.47706	-1.56291				5.57187	-1.52915	-1.85703
	5.57325	-1.4776	-1.56224				5.57312	-1.52842	-1.85701
	5.5745	-1.47786	-1.56106				5.57437	-1.52789	-1.85656
	5.57575	-1.47833	-1.56033				5.57561	-1.52893	-1.85657
	5.57699	-1.47777	-1.55986				5.57686	-1.52904	-1.85627
	5.57824	-1.47778	-1.55948				5.5781	-1.52852	-1.85614
	5.57949	-1.47846	-1.55958				5.57935	-1.52781	-1.85696
	5.58073	-1.47969	-1.55959				5.5806	-1.52706	-1.85707
	5.58198	-1.47988	-1.55878				5.58184	-1.52633	-1.85725
	5.58322	-1.47997	-1.55841				5.58309	-1.52649	-1.85532
	5.58447	-1.48013	-1.55849				5.58434	-1.52626	-1.85528
	5.58572	-1.48011	-1.55811				5.58558	-1.52619	-1.85555
	5.58696	-1.47968	-1.55769				5.58683	-1.5258	-1.85531
	5.58821	-1.47943	-1.55679				5.58807	-1.5246	-1.85499
	5.58946	-1.47974	-1.55708				5.58932	-1.52406	-1.85442
	5.5907	-1.48015	-1.55671				5.59057	-1.52398	-1.85472
	5.59195	-1.48014	-1.55625				5.59181	-1.52369	-1.85487
	5.59319	-1.4793	-1.5563				5.59306	-1.5234	-1.8552
	5.59444	-1.47953	-1.55574				5.59431	-1.52329	-1.85549
	5.59569	-1.48058	-1.55587				5.59555	-1.52417	-1.85544
	5.59693	-1.48049	-1.55657				5.5968	-1.52429	-1.85474
	5.59818	-1.48003	-1.5564				5.59804	-1.52456	-1.85521
	5.59943	-1.48016	-1.55652				5.59929	-1.52449	-1.85647
	5.60067	-1.48026	-1.55725				5.60053	-1.52365	-1.85599
	5.60192	-1.4808	-1.55738				5.60178	-1.52361	-1.85678
	5.60316	-1.48138	-1.55697				5.60303	-1.52272	-1.85685
	5.60441	-1.48053	-1.55638				5.60427	-1.52286	-1.85735
	5.60566	-1.47963	-1.55628				5.60552	-1.52404	-1.85641
	5.6069	-1.47958	-1.5566				5.60677	-1.52512	-1.85514
	5.60815	-1.48071	-1.55692				5.60801	-1.52581	-1.85553
	5.6094	-1.48066	-1.557				5.60926	-1.52567	-1.8557
	5.61064	-1.47975	-1.55651				5.6105	-1.52628	-1.85522
	5.61189	-1.47975	-1.55622				5.61175	-1.52701	-1.85539
	5.61313	-1.47957	-1.55587				5.613	-1.52713	-1.85565
	5.61438	-1.47884	-1.55504				5.61424	-1.52673	-1.85686
	5.61563	-1.47877	-1.55433				5.61549	-1.52696	-1.8568
	5.61687	-1.4786	-1.55419				5.61674	-1.52689	-1.85752
	5.61812	-1.47865	-1.55492				5.61798	-1.52819	-1.85806
	5.61937	-1.47917	-1.55525				5.61923	-1.5282	-1.858
	5.62061	-1.47877	-1.5555				5.62047	-1.5277	-1.85764
	5.62186	-1.47831	-1.55608				5.62172	-1.52761	-1.85649
	5.6231	-1.47888	-1.55677				5.62297	-1.52697	-1.85601
	5.62435	-1.47853	-1.55717				5.62421	-1.52662	-1.85527
	5.6256	-1.47959	-1.55747				5.62546	-1.52582	-1.85533
	5.62684	-1.47942	-1.55661				5.62671	-1.52612	-1.85503
	5.62809	-1.48024	-1.55597				5.62795	-1.52588	-1.85424
	5.62933	-1.48023	-1.55663				5.6292	-1.52541	-1.85363
	5.63058	-1.48081	-1.55668				5.63044	-1.52476	-1.85291
	5.63183	-1.48093	-1.5571				5.63169	-1.52457	-1.85355
	5.63307	-1.48063	-1.55774				5.63294	-1.52406	-1.85434
	5.63432	-1.48121	-1.5581				5.63418	-1.52295	-1.85571
	5.63557	-1.48071	-1.55809				5.63543	-1.52263	-1.85578
	5.63681	-1.48004	-1.5584				5.63668	-1.52267	-1.85547
	5.63806	-1.47974	-1.55941				5.63792	-1.52172	-1.85558
	5.6393	-1.47955	-1.55931				5.63917	-1.52199	-1.85551
	5.64055	-1.47954	-1.55968				5.64041	-1.52197	-1.85634
	5.6418	-1.4798	-1.56075				5.64166	-1.52283	-1.85602
	5.64304	-1.4798	-1.56195				5.64291	-1.52279	-1.85625
	5.64429	-1.47871	-1.5628				5.64415	-1.52392	-1.85587
	5.64553	-1.47934	-1.56418				5.6454	-1.52369	-1.85655
	5.64678	-1.47994	-1.56464				5.64665	-1.5247	-1.85733
	5.64803	-1.48024	-1.56525				5.64789	-1.52493	-1.85769
	5.64927	-1.48091	-1.56526				5.64914	-1.52445	-1.85825
	5.65052	-1.48192	-1.56484				5.65038	-1.52575	-1.85804
	5.65177	-1.48226	-1.56424				5.65163	-1.52634	-1.85842
	5.65301	-1.48165	-1.56356				5.65288	-1.52685	-1.85776
	5.65426	-1.48137	-1.56407				5.65412	-1.5275	-1.8575
	5.6555	-1.48201	-1.56391				5.65537	-1.52711	-1.85729
	5.65675	-1.48148	-1.56345				5.65662	-1.5271	-1.85678
	5.658	-1.48144	-1.56397				5.65786	-1.52626	-1.85654
	5.65924	-1.48145	-1.56381				5.65911	-1.52557	-1.85607
	5.66049	-1.48108	-1.56301				5.66035	-1.52566	-1.85584
	5.66174	-1.48164	-1.56285				5.6616	-1.52602	-1.85505
	5.66298	-1.48247	-1.56354				5.66285	-1.52756	-1.85437
	5.66423	-1.48265	-1.56425				5.66409	-1.52831	-1.85428
	5.66547	-1.48239	-1.56415				5.66534	-1.52946	-1.85514
	5.66672	-1.4826	-1.56401				5.66659	-1.53032	-1.85606
	5.66797	-1.48323	-1.56312				5.66783	-1.52937	-1.85665
	5.66921	-1.48415	-1.56223				5.66908	-1.52902	-1.85798
	5.67046	-1.48346	-1.56241				5.67032	-1.52881	-1.85855
	5.67171	-1.48366	-1.5627				5.67157	-1.52883	-1.8591
	5.67295	-1.48442	-1.56312				5.67282	-1.52971	-1.85868
	5.6742	-1.48523	-1.56334				5.67406	-1.52878	-1.85838
	5.67544	-1.48536	-1.56374				5.67531	-1.52828	-1.8587
	5.67669	-1.48653	-1.56398				5.67655	-1.52866	-1.85803
	5.67794	-1.48681	-1.56306				5.6778	-1.52749	-1.85681
	5.67918	-1.48693	-1.56199				5.67905	-1.52692	-1.85665
	5.68043	-1.48765	-1.56208				5.68029	-1.52684	-1.85642
	5.68168	-1.48715	-1.56168				5.68154	-1.52762	-1.85625
	5.68292	-1.48739	-1.56176				5.68279	-1.52818	-1.85615
	5.68417	-1.48755	-1.56112				5.68403	-1.52772	-1.85735
	5.68541	-1.48646	-1.56109				5.68528	-1.52784	-1.85762
	5.68666	-1.48657	-1.56157				5.68652	-1.52811	-1.85706
	5.68791	-1.4866	-1.56217				5.68777	-1.52879	-1.85682
	5.68915	-1.48656	-1.56201				5.68902	-1.52829	-1.85749
	5.6904	-1.48566	-1.56247				5.69026	-1.52824	-1.85821
	5.69165	-1.48618	-1.56215				5.69151	-1.52934	-1.85922
	5.69289	-1.48642	-1.56209				5.69276	-1.52977	-1.86032
	5.69414	-1.4868	-1.56166				5.694	-1.52959	-1.85938
	5.69538	-1.48694	-1.56141				5.69525	-1.52966	-1.85823
	5.69663	-1.48547	-1.5612				5.69649	-1.53079	-1.85695
	5.69788	-1.48492	-1.5611				5.69774	-1.53156	-1.85736
	5.69912	-1.48574	-1.56104				5.69899	-1.53118	-1.85759
	5.70037	-1.48593	-1.56014				5.70023	-1.5311	-1.85752
	5.70162	-1.48649	-1.55867				5.70148	-1.53079	-1.85773
	5.70286	-1.48661	-1.55795				5.70273	-1.53105	-1.85727
	5.70411	-1.48658	-1.55706				5.70397	-1.53067	-1.85696
	5.70535	-1.48601	-1.55642				5.70522	-1.53159	-1.85638
	5.7066	-1.48677	-1.55687				5.70646	-1.53184	-1.85654
	5.70785	-1.48559	-1.55757				5.70771	-1.53118	-1.85721
	5.70909	-1.48536	-1.5573				5.70896	-1.53153	-1.85722
	5.71034	-1.48516	-1.5575				5.7102	-1.53135	-1.856
	5.71159	-1.48582	-1.55859				5.71145	-1.53142	-1.85567
	5.71283	-1.4857	-1.55904				5.7127	-1.53097	-1.85597
	5.71408	-1.48575	-1.55857				5.71394	-1.53048	-1.8557
	5.71532	-1.48697	-1.55787				5.71519	-1.53032	-1.85585
	5.71657	-1.48702	-1.55764				5.71643	-1.5297	-1.85621
	5.71782	-1.48652	-1.55664				5.71768	-1.52973	-1.85635
	5.71906	-1.48671	-1.55669				5.71893	-1.53045	-1.85629
	5.72031	-1.48664	-1.55688				5.72017	-1.53076	-1.85715
	5.72156	-1.4866	-1.55727				5.72142	-1.53132	-1.85774
	5.7228	-1.48713	-1.55733				5.72266	-1.53103	-1.85778
	5.72405	-1.48762	-1.55733				5.72391	-1.53016	-1.85847
	5.7253	-1.48637	-1.55703				5.72516	-1.52966	-1.85922
	5.72654	-1.48521	-1.55667				5.7264	-1.52957	-1.85885
	5.72779	-1.48467	-1.55693				5.72765	-1.52885	-1.85776
	5.72903	-1.48483	-1.55718				5.7289	-1.52852	-1.857
	5.73028	-1.48501	-1.55744				5.73014	-1.52884	-1.85707
	5.73153	-1.48416	-1.55696				5.73139	-1.52873	-1.85664
	5.73277	-1.48445	-1.557				5.73263	-1.52811	-1.85609
	5.73402	-1.4843	-1.55746				5.73388	-1.52883	-1.85589
	5.73526	-1.48434	-1.55698				5.73513	-1.52826	-1.85612
	5.73651	-1.48357	-1.55688				5.73637	-1.52782	-1.85652
	5.73776	-1.48277	-1.5579				5.73762	-1.52753	-1.85609
	5.739	-1.48197	-1.55825				5.73886	-1.5272	-1.85589
	5.74025	-1.4817	-1.55782				5.74011	-1.5274	-1.85688
	5.7415	-1.48131	-1.5581				5.74136	-1.5278	-1.85737
	5.74274	-1.48091	-1.55835				5.7426	-1.52814	-1.85729
	5.74399	-1.48086	-1.55823				5.74385	-1.5274	-1.85721
	5.74523	-1.48068	-1.55726				5.7451	-1.52789	-1.85757
	5.74648	-1.48077	-1.55659				5.74634	-1.52843	-1.85728
	5.74773	-1.48145	-1.55587				5.74759	-1.529	-1.85674
	5.74897	-1.48115	-1.5557				5.74883	-1.52915	-1.8567
	5.75022	-1.48038	-1.55572				5.75008	-1.52876	-1.8567
	5.75146	-1.48053	-1.55584				5.75133	-1.52849	-1.85651
	5.75271	-1.48103	-1.5562				5.75257	-1.52845	-1.85675
	5.75396	-1.48137	-1.55695				5.75382	-1.52831	-1.85619
	5.7552	-1.48116	-1.55708				5.75507	-1.52786	-1.85499
	5.75645	-1.48107	-1.55625				5.75631	-1.52777	-1.85496
	5.7577	-1.48182	-1.55593				5.75756	-1.52819	-1.85541
	5.75894	-1.48292	-1.55559				5.7588	-1.52849	-1.85579
	5.76019	-1.48339	-1.55619				5.76005	-1.52846	-1.85568
	5.76144	-1.48364	-1.55707				5.7613	-1.52901	-1.85566
	5.76268	-1.48348	-1.55668				5.76254	-1.52971	-1.85595
	5.76393	-1.48328	-1.55709				5.76379	-1.52976	-1.85585
	5.76517	-1.4833	-1.55665				5.76504	-1.5296	-1.85588
	5.76642	-1.48367	-1.55571				5.76628	-1.52962	-1.85603
	5.76767	-1.48405	-1.55461				5.76753	-1.52879	-1.8562
	5.76891	-1.48428	-1.55382				5.76877	-1.52738	-1.8563
	5.77016	-1.48448	-1.55462				5.77002	-1.52752	-1.85655
	5.7714	-1.48419	-1.55407				5.77127	-1.52639	-1.85678
	5.77265	-1.48358	-1.55462				5.77251	-1.52539	-1.85717
	5.7739	-1.48285	-1.55517				5.77376	-1.52559	-1.85735
	5.77514	-1.48196	-1.55563				5.77501	-1.52529	-1.85642
	5.77639	-1.48152	-1.55619				5.77625	-1.52615	-1.85638
	5.77764	-1.48068	-1.55687				5.7775	-1.52677	-1.85718
	5.77888	-1.48105	-1.55666				5.77874	-1.52706	-1.85752
	5.78013	-1.48104	-1.55645				5.77999	-1.52723	-1.857
	5.78137	-1.48073	-1.55566				5.78124	-1.52673	-1.85703
	5.78262	-1.48105	-1.55496				5.78248	-1.52686	-1.85649
	5.78387	-1.48171	-1.55499				5.78373	-1.52648	-1.8559
	5.78511	-1.48256	-1.55542				5.78498	-1.52665	-1.85626
	5.78636	-1.48246	-1.55549				5.78622	-1.52741	-1.85557
	5.78761	-1.48252	-1.55603				5.78747	-1.52683	-1.85474
	5.78885	-1.48348	-1.55681				5.78871	-1.52691	-1.85477
	5.7901	-1.48432	-1.55654				5.78996	-1.52755	-1.85543
	5.79134	-1.48498	-1.55638				5.79121	-1.52809	-1.85559
	5.79259	-1.48568	-1.55606				5.79245	-1.52781	-1.8557
	5.79384	-1.48624	-1.55542				5.7937	-1.52777	-1.85592
	5.79508	-1.48615	-1.55522				5.79495	-1.52774	-1.85588
	5.79633	-1.48626	-1.55558				5.79619	-1.52713	-1.85613
	5.79758	-1.48608	-1.55458				5.79744	-1.52665	-1.85628
	5.79882	-1.48677	-1.55525				5.79868	-1.52738	-1.85597
	5.80007	-1.48807	-1.55452				5.79993	-1.52774	-1.85622
	5.80131	-1.48869	-1.55436				5.80118	-1.52754	-1.85608
	5.80256	-1.48915	-1.55407				5.80242	-1.52664	-1.85549
	5.80381	-1.48859	-1.55408				5.80367	-1.52647	-1.85569
	5.80505	-1.48835	-1.55427				5.80491	-1.5264	-1.85596
	5.8063	-1.48925	-1.55442				5.80616	-1.52615	-1.85623
	5.80755	-1.48954	-1.55457				5.80741	-1.52548	-1.85659
	5.80879	-1.48954	-1.55497				5.80865	-1.52504	-1.85677
	5.81004	-1.48967	-1.55521				5.8099	-1.52486	-1.85726
	5.81128	-1.49017	-1.55523				5.81114	-1.52444	-1.85766
	5.81253	-1.4909	-1.55434				5.81239	-1.52419	-1.85741
	5.81378	-1.49198	-1.554				5.81364	-1.5243	-1.85694
	5.81502	-1.49218	-1.55448				5.81488	-1.52469	-1.85646
	5.81627	-1.49219	-1.55522				5.81613	-1.52485	-1.85664
	5.81752	-1.49213	-1.55538				5.81738	-1.52516	-1.85697
	5.81876	-1.49163	-1.55575				5.81862	-1.52606	-1.85709
	5.82001	-1.49126	-1.55586				5.81987	-1.52576	-1.85773
	5.82125	-1.49047	-1.55656				5.82111	-1.52576	-1.85809
	5.8225	-1.48998	-1.55688				5.82236	-1.52661	-1.85819
	5.82375	-1.48953	-1.55732				5.82361	-1.52677	-1.85805
	5.82499	-1.48917	-1.55819				5.82485	-1.52613	-1.85811
	5.82624	-1.48938	-1.55806				5.8261	-1.526	-1.85789
	5.82749	-1.48906	-1.55827				5.82735	-1.52621	-1.85756
	5.82873	-1.48803	-1.55821				5.82859	-1.52671	-1.8573
	5.82998	-1.48732	-1.5582				5.82984	-1.5272	-1.85687
	5.83122	-1.48676	-1.5581				5.83108	-1.52873	-1.8565
	5.83247	-1.48675	-1.55693				5.83233	-1.52938	-1.85667
	5.83372	-1.48732	-1.55702				5.83358	-1.53012	-1.85634
	5.83496	-1.48794	-1.55721				5.83482	-1.53116	-1.85641
	5.83621	-1.48789	-1.55655				5.83607	-1.53202	-1.85668
	5.83746	-1.48792	-1.55634				5.83732	-1.53246	-1.85679
	5.8387	-1.48842	-1.55737				5.83856	-1.53174	-1.85631
	5.83995	-1.48871	-1.55838				5.83981	-1.53107	-1.85581
	5.84119	-1.48879	-1.55905				5.84105	-1.53047	-1.8553
	5.84244	-1.48891	-1.55912				5.8423	-1.53068	-1.85531
	5.84369	-1.48885	-1.5594				5.84355	-1.5311	-1.85488
	5.84493	-1.48841	-1.55953				5.84479	-1.53042	-1.85408
	5.84618	-1.48806	-1.55962				5.84604	-1.53036	-1.85441
	5.84743	-1.48752	-1.55877				5.84729	-1.53015	-1.85416
	5.84867	-1.48724	-1.55788				5.84853	-1.52948	-1.85398
	5.84992	-1.48778	-1.55777				5.84978	-1.53009	-1.85397
	5.85116	-1.48773	-1.55821				5.85102	-1.5298	-1.85417
	5.85241	-1.48705	-1.55738				5.85227	-1.52944	-1.85428
	5.85366	-1.48719	-1.55784				5.85352	-1.52925	-1.85438
	5.8549	-1.48683	-1.55812				5.85476	-1.52917	-1.85413
	5.85615	-1.4859	-1.55839				5.85601	-1.52938	-1.85391
	5.8574	-1.48585	-1.55896				5.85726	-1.52937	-1.85403
	5.85864	-1.48577	-1.5582				5.8585	-1.52967	-1.85408
	5.85989	-1.48591	-1.55893				5.85975	-1.53038	-1.85385
	5.86113	-1.48561	-1.55838				5.86099	-1.5303	-1.85437
	5.86238	-1.48499	-1.55818				5.86224	-1.5299	-1.85405
	5.86363	-1.48475	-1.55833				5.86349	-1.52997	-1.85449
	5.86487	-1.48454	-1.55836				5.86473	-1.53047	-1.85477
	5.86612	-1.48546	-1.5584				5.86598	-1.53063	-1.85424
	5.86737	-1.48573	-1.55848				5.86723	-1.53023	-1.85387
	5.86861	-1.4845	-1.55843				5.86847	-1.53048	-1.85373
	5.86986	-1.48391	-1.55807				5.86972	-1.53123	-1.853
	5.8711	-1.48414	-1.55738				5.87096	-1.53153	-1.85245
	5.87235	-1.48458	-1.55786				5.87221	-1.53148	-1.85208
	5.8736	-1.48582	-1.55789				5.87346	-1.53201	-1.85164
	5.87484	-1.48666	-1.55771				5.8747	-1.53304	-1.85159
	5.87609	-1.48584	-1.55736				5.87595	-1.53356	-1.85203
	5.87734	-1.48482	-1.55627				5.8772	-1.53372	-1.85181
	5.87858	-1.48501	-1.55572				5.87844	-1.53382	-1.8519
	5.87983	-1.48466	-1.55472				5.87969	-1.53341	-1.85134
	5.88107	-1.48467	-1.5533				5.88093	-1.53228	-1.8517
	5.88232	-1.4844	-1.55365				5.88218	-1.53195	-1.8502
	5.88357	-1.48431	-1.55312				5.88343	-1.53199	-1.84922
	5.88481	-1.48498	-1.55387				5.88467	-1.53167	-1.84871
	5.88606	-1.48531	-1.55367				5.88592	-1.53234	-1.84971
	5.8873	-1.48576	-1.55372				5.88717	-1.53326	-1.84987
	5.88855	-1.48589	-1.55429				5.88841	-1.53328	-1.84995
	5.8898	-1.48612	-1.55361				5.88966	-1.53338	-1.84953
	5.89104	-1.48665	-1.55375				5.8909	-1.53347	-1.84975
	5.89229	-1.48769	-1.55474				5.89215	-1.53349	-1.84973
	5.89354	-1.48841	-1.55459				5.89339	-1.53336	-1.85011
	5.89478	-1.48889	-1.55432				5.89464	-1.53296	-1.84965
	5.89603	-1.48882	-1.55463				5.89589	-1.5329	-1.84928
	5.89727	-1.48839	-1.55479				5.89713	-1.53276	-1.84877
	5.89852	-1.48854	-1.55395				5.89838	-1.53238	-1.84861
	5.89977	-1.48846	-1.55322				5.89963	-1.53201	-1.84938
	5.90101	-1.48789	-1.55327				5.90087	-1.53226	-1.84994
	5.90226	-1.48824	-1.55338				5.90212	-1.53255	-1.84939
	5.90351	-1.48795	-1.55258				5.90336	-1.53291	-1.84899
	5.90475	-1.48769	-1.55266				5.90461	-1.5329	-1.84863
	5.906	-1.48858	-1.55252				5.90586	-1.53251	-1.84862
	5.90724	-1.48902	-1.55298				5.9071	-1.53274	-1.84902
	5.90849	-1.48936	-1.5524				5.90835	-1.53325	-1.84871
	5.90974	-1.48914	-1.55282				5.9096	-1.53312	-1.84874
	5.91098	-1.48877	-1.55343				5.91084	-1.53375	-1.84916
	5.91223	-1.48857	-1.55495				5.91209	-1.53444	-1.84896
	5.91348	-1.48866	-1.55452				5.91334	-1.53401	-1.8478
	5.91472	-1.48905	-1.55493				5.91458	-1.53384	-1.84761
	5.91597	-1.48899	-1.55438				5.91583	-1.53337	-1.84701
	5.91721	-1.48834	-1.55418				5.91707	-1.53323	-1.84624
	5.91846	-1.48867	-1.55483				5.91832	-1.53351	-1.84637
	5.91971	-1.48921	-1.55447				5.91957	-1.53356	-1.84642
	5.92095	-1.4893	-1.55428				5.92081	-1.53363	-1.84634
	5.9222	-1.48943	-1.55364				5.92206	-1.53369	-1.84643
	5.92345	-1.48938	-1.55364				5.92331	-1.53374	-1.84516
	5.92469	-1.48987	-1.5534				5.92455	-1.53388	-1.84601
	5.92594	-1.49036	-1.55307				5.9258	-1.53474	-1.8465
	5.92718	-1.49021	-1.55253				5.92704	-1.53561	-1.84667
	5.92843	-1.48948	-1.552				5.92829	-1.53577	-1.84731
	5.92968	-1.48904	-1.55171				5.92953	-1.53598	-1.84726
	5.93092	-1.48906	-1.55164				5.93078	-1.53561	-1.84716
	5.93217	-1.48914	-1.55124				5.93203	-1.53549	-1.8471
	5.93342	-1.48944	-1.55129				5.93327	-1.53524	-1.84831
	5.93466	-1.48952	-1.5507				5.93452	-1.53486	-1.84827
	5.93591	-1.48836	-1.5511				5.93577	-1.5347	-1.84814
	5.93715	-1.48694	-1.55227				5.93701	-1.53415	-1.84803
	5.9384	-1.48624	-1.55351				5.93826	-1.53349	-1.84817
	5.93965	-1.48636	-1.55453				5.9395	-1.53319	-1.84824
	5.94089	-1.48608	-1.55563				5.94075	-1.53309	-1.84844
	5.94214	-1.48645	-1.55489				5.942	-1.53348	-1.84866
	5.94339	-1.48651	-1.55514				5.94324	-1.53408	-1.84896
	5.94463	-1.48702	-1.55444				5.94449	-1.53382	-1.85079
	5.94588	-1.48698	-1.55448				5.94574	-1.53364	-1.85146
	5.94712	-1.48661	-1.55419				5.94698	-1.53381	-1.85086
	5.94837	-1.48669	-1.55399				5.94823	-1.53327	-1.84949
	5.94962	-1.48684	-1.55352				5.94947	-1.53271	-1.84851
	5.95086	-1.48716	-1.55323				5.95072	-1.53258	-1.8478
	5.95211	-1.48689	-1.55276				5.95197	-1.53227	-1.84832
	5.95336	-1.48777	-1.5527				5.95321	-1.53216	-1.84792
	5.9546	-1.4873	-1.55324				5.95446	-1.53228	-1.84834
	5.95585	-1.4865	-1.55328				5.95571	-1.53231	-1.84848
	5.95709	-1.48621	-1.5528				5.95695	-1.53233	-1.84877
	5.95834	-1.486	-1.55286				5.9582	-1.5317	-1.84871
	5.95959	-1.48601	-1.55222				5.95944	-1.53113	-1.84898
	5.96083	-1.4855	-1.55126				5.96069	-1.5311	-1.84922
	5.96208	-1.48541	-1.55129				5.96194	-1.53078	-1.84957
	5.96333	-1.48567	-1.55187				5.96318	-1.53167	-1.84931
	5.96457	-1.48494	-1.55166				5.96443	-1.53169	-1.84996
	5.96582	-1.48455	-1.55176				5.96568	-1.53199	-1.85025
	5.96706	-1.48535	-1.55325				5.96692	-1.53206	-1.85047
	5.96831	-1.48487	-1.55389				5.96817	-1.53201	-1.85046
	5.96956	-1.48487	-1.55404				5.96941	-1.53226	-1.85058
	5.9708	-1.48429	-1.55244				5.97066	-1.53203	-1.85119
	5.97205	-1.48454	-1.55177				5.97191	-1.53193	-1.85269
	5.9733	-1.48472	-1.55256				5.97315	-1.53194	-1.853
	5.97454	-1.48409	-1.55232				5.9744	-1.53155	-1.85374
	5.97579	-1.48407	-1.55243				5.97565	-1.53172	-1.85488
	5.97703	-1.4842	-1.55235				5.97689	-1.53229	-1.85482
	5.97828	-1.48304	-1.55282				5.97814	-1.53316	-1.85503
	5.97953	-1.48243	-1.55251				5.97938	-1.53342	-1.85618
	5.98077	-1.4824	-1.55275				5.98063	-1.53325	-1.85643
	5.98202	-1.48149	-1.55279				5.98188	-1.53328	-1.85659
	5.98327	-1.48114	-1.55298				5.98312	-1.53341	-1.8567
	5.98451	-1.47976	-1.55374				5.98437	-1.53296	-1.85583
	5.98576	-1.47955	-1.55403				5.98562	-1.53299	-1.85673
	5.987	-1.47929	-1.55426				5.98686	-1.53353	-1.8563
	5.98825	-1.47845	-1.55416				5.98811	-1.53347	-1.85487
	5.9895	-1.47856	-1.55431				5.98935	-1.53324	-1.85419
	5.99074	-1.47895	-1.55529				5.9906	-1.53357	-1.85344
	5.99199	-1.47948	-1.55532				5.99185	-1.53406	-1.85416
	5.99324	-1.47973	-1.5546				5.99309	-1.53467	-1.8546
	5.99448	-1.47976	-1.55422				5.99434	-1.53474	-1.85454
	5.99573	-1.47975	-1.55374				5.99559	-1.53432	-1.85397
	5.99697	-1.47924	-1.5532				5.99683	-1.53443	-1.85422
	5.99822	-1.47984	-1.5521				5.99808	-1.53432	-1.85491
	5.99947	-1.47939	-1.55162				5.99932	-1.53446	-1.85525
	6.00071	-1.48045	-1.55061				6.00057	-1.53536	-1.85485
	6.00196	-1.47974	-1.55063				6.00182	-1.53584	-1.85445
	6.00321	-1.47981	-1.55041				6.00306	-1.5355	-1.85379
	6.00445	-1.47961	-1.55013				6.00431	-1.5354	-1.85306
	6.0057	-1.4801	-1.55072				6.00556	-1.53504	-1.85259
	6.00694	-1.47923	-1.55147				6.0068	-1.53498	-1.85259
	6.00819	-1.47994	-1.55207				6.00805	-1.53533	-1.8518
	6.00944	-1.48044	-1.5528				6.00929	-1.53513	-1.85346
	6.01068	-1.47986	-1.55271				6.01054	-1.5351	-1.85348
	6.01193	-1.47891	-1.55248				6.01179	-1.5351	-1.85374
	6.01318	-1.47813	-1.55256				6.01303	-1.53492	-1.85379
	6.01442	-1.47946	-1.55241				6.01428	-1.53518	-1.85384
	6.01567	-1.4792	-1.55241				6.01552	-1.53494	-1.8539
	6.01691	-1.47984	-1.55228				6.01677	-1.53352	-1.85365
	6.01816	-1.48037	-1.55236				6.01802	-1.53345	-1.85348
	6.01941	-1.48052	-1.55285				6.01926	-1.53274	-1.85231
	6.02065	-1.48067	-1.55377				6.02051	-1.53346	-1.8516
	6.0219	-1.48064	-1.55426				6.02175	-1.53376	-1.85123
	6.02315	-1.48066	-1.55416				6.023	-1.53353	-1.85093
	6.02439	-1.48039	-1.5536				6.02425	-1.53368	-1.85118
	6.02564	-1.48002	-1.55358				6.02549	-1.53314	-1.85155
	6.02688	-1.47988	-1.55184				6.02674	-1.53316	-1.85097
	6.02813	-1.48011	-1.55253				6.02799	-1.53267	-1.85094
	6.02938	-1.47966	-1.5523				6.02923	-1.53245	-1.85103
	6.03062	-1.4799	-1.55415				6.03048	-1.53228	-1.85234
	6.03187	-1.47973	-1.55324				6.03172	-1.53174	-1.85276
	6.03311	-1.47956	-1.55284				6.03297	-1.53178	-1.85209
	6.03436	-1.47938	-1.55241				6.03422	-1.53243	-1.85092
	6.03561	-1.47865	-1.55312				6.03546	-1.53194	-1.8502
	6.03685	-1.47916	-1.55378				6.03671	-1.53082	-1.84931
	6.0381	-1.47914	-1.55412				6.03796	-1.52957	-1.84956
	6.03935	-1.47828	-1.55554				6.0392	-1.52908	-1.84989
	6.04059	-1.47858	-1.55647				6.04045	-1.52803	-1.8501
	6.04184	-1.47977	-1.55729				6.04169	-1.52788	-1.84947
	6.04308	-1.48052	-1.5574				6.04294	-1.52718	-1.84879
	6.04433	-1.48097	-1.55664				6.04419	-1.52684	-1.84829
	6.04558	-1.48083	-1.55652				6.04543	-1.52679	-1.84849
	6.04682	-1.48266	-1.55634				6.04668	-1.52704	-1.84863
	6.04807	-1.48236	-1.55636				6.04793	-1.52688	-1.84855
	6.04931	-1.48253	-1.55607				6.04917	-1.52622	-1.84812
	6.05056	-1.483	-1.55588				6.05042	-1.52559	-1.84916
	6.05181	-1.48314	-1.55576				6.05166	-1.52542	-1.84944
	6.05305	-1.48324	-1.55681				6.05291	-1.52582	-1.84982
	6.0543	-1.4829	-1.5579				6.05416	-1.52506	-1.84998
	6.05555	-1.48345	-1.55813				6.0554	-1.52476	-1.85014
	6.05679	-1.48367	-1.55853				6.05665	-1.52428	-1.85034
	6.05804	-1.4833	-1.55906				6.0579	-1.5244	-1.85048
	6.05929	-1.48313	-1.55993				6.05914	-1.52514	-1.85135
	6.06053	-1.48211	-1.5607				6.06039	-1.52505	-1.85133
	6.06178	-1.48196	-1.56024				6.06163	-1.52476	-1.85153
	6.06302	-1.4813	-1.55966				6.06288	-1.52488	-1.85142
	6.06427	-1.48246	-1.55978				6.06413	-1.52519	-1.85176
	6.06552	-1.48267	-1.55973				6.06537	-1.52444	-1.85214
	6.06676	-1.48293	-1.5591				6.06662	-1.52462	-1.85241
	6.06801	-1.48307	-1.55866				6.06787	-1.52513	-1.85316
	6.06926	-1.4838	-1.55851				6.06911	-1.52656	-1.85282
	6.0705	-1.48397	-1.55855				6.07036	-1.52581	-1.85311
	6.07175	-1.48397	-1.55879				6.0716	-1.52571	-1.8516
	6.07299	-1.48368	-1.55848				6.07285	-1.52526	-1.85151
	6.07424	-1.48434	-1.55837				6.0741	-1.52554	-1.85261
	6.07549	-1.48424	-1.55865				6.07534	-1.52611	-1.85304
	6.07673	-1.4836	-1.55877				6.07659	-1.52627	-1.85261
	6.07798	-1.48333	-1.55892				6.07784	-1.52628	-1.85332
	6.07923	-1.48234	-1.55919				6.07908	-1.5279	-1.85384
	6.08047	-1.48202	-1.55883				6.08033	-1.5278	-1.85403
	6.08172	-1.48234	-1.55765				6.08157	-1.52826	-1.85528
	6.08296	-1.48219	-1.55773				6.08282	-1.52829	-1.8567
	6.08421	-1.48277	-1.55809				6.08407	-1.52799	-1.85716
	6.08546	-1.48334	-1.55949				6.08531	-1.52833	-1.85757
	6.0867	-1.48392	-1.55993				6.08656	-1.52927	-1.85777
	6.08795	-1.48459	-1.55979				6.0878	-1.5304	-1.85785
	6.0892	-1.48463	-1.55981				6.08905	-1.53019	-1.85805
	6.09044	-1.48583	-1.5597				6.0903	-1.53082	-1.8581
	6.09169	-1.4861	-1.56074				6.09154	-1.53159	-1.85843
	6.09293	-1.48598	-1.56103				6.09279	-1.53214	-1.85767
	6.09418	-1.48602	-1.56109				6.09404	-1.53268	-1.85667
	6.09543	-1.48652	-1.56037				6.09528	-1.53352	-1.85722
	6.09667	-1.48711	-1.55956				6.09653	-1.53306	-1.85713
	6.09792	-1.48754	-1.5592				6.09777	-1.53312	-1.8561
	6.09917	-1.48811	-1.559				6.09902	-1.53432	-1.85652
	6.10041	-1.48763	-1.55848				6.10027	-1.53552	-1.8567
	6.10166	-1.48827	-1.55738				6.10151	-1.53651	-1.85598
	6.1029	-1.48866	-1.55618				6.10276	-1.53703	-1.85512
	6.10415	-1.48818	-1.55624				6.104	-1.53718	-1.8552
	6.1054	-1.48831	-1.5561				6.10525	-1.53679	-1.85591
	6.10664	-1.48811	-1.55597				6.1065	-1.53653	-1.85612
	6.10789	-1.48863	-1.55619				6.10774	-1.53784	-1.85624
	6.10914	-1.4883	-1.55642				6.10899	-1.53712	-1.8567
	6.11038	-1.48861	-1.55575				6.11024	-1.53683	-1.85707
	6.11163	-1.48792	-1.55609				6.11148	-1.53667	-1.85732
	6.11287	-1.48726	-1.55619				6.11273	-1.53702	-1.85725
	6.11412	-1.48694	-1.55531				6.11397	-1.53675	-1.85702
	6.11537	-1.48643	-1.55518				6.11522	-1.53723	-1.85675
	6.11661	-1.48554	-1.55519				6.11647	-1.5372	-1.85617
	6.11786	-1.48523	-1.55504				6.11771	-1.53778	-1.85513
	6.11911	-1.48501	-1.55461				6.11896	-1.53851	-1.85438
	6.12035	-1.48505	-1.55409				6.12021	-1.53849	-1.85411
	6.1216	-1.4852	-1.5541				6.12145	-1.53814	-1.85305
	6.12284	-1.48446	-1.55487				6.1227	-1.53808	-1.85305
	6.12409	-1.48572	-1.55424				6.12394	-1.53775	-1.85345
	6.12534	-1.48611	-1.55417				6.12519	-1.53708	-1.85347
	6.12658	-1.48606	-1.55423				6.12644	-1.53581	-1.85342
	6.12783	-1.4857	-1.55455				6.12768	-1.53619	-1.85297
	6.12908	-1.48613	-1.55526				6.12893	-1.53546	-1.85291
	6.13032	-1.48584	-1.55592				6.13018	-1.53494	-1.85259
	6.13157	-1.48565	-1.55613				6.13142	-1.53401	-1.85296
	6.13281	-1.48468	-1.55653				6.13267	-1.53395	-1.85336
	6.13406	-1.48433	-1.55634				6.13391	-1.53377	-1.85415
	6.13531	-1.48487	-1.55619				6.13516	-1.5336	-1.85449
	6.13655	-1.4847	-1.5559				6.13641	-1.53271	-1.85364
	6.1378	-1.48485	-1.5553				6.13765	-1.53228	-1.85318
	6.13904	-1.48393	-1.5552				6.1389	-1.53259	-1.85387
	6.14029	-1.48329	-1.55544				6.14015	-1.53287	-1.85309
	6.14154	-1.48257	-1.55605				6.14139	-1.5331	-1.85245
	6.14278	-1.4826	-1.55562				6.14264	-1.53341	-1.85238
	6.14403	-1.48253	-1.55614				6.14388	-1.53295	-1.85184
	6.14528	-1.48209	-1.55519				6.14513	-1.53223	-1.85105
	6.14652	-1.48181	-1.55465				6.14638	-1.53133	-1.85074
	6.14777	-1.48182	-1.55466				6.14762	-1.5314	-1.85059
	6.14901	-1.48115	-1.55502				6.14887	-1.53033	-1.84985
	6.15026	-1.48128	-1.55448				6.15012	-1.52879	-1.84931
	6.15151	-1.48138	-1.55438				6.15136	-1.52891	-1.84972
	6.15275	-1.48076	-1.55545				6.15261	-1.52897	-1.84976
	6.154	-1.48055	-1.55606				6.15385	-1.52841	-1.84966
	6.15524	-1.47992	-1.55646				6.1551	-1.52873	-1.84967
	6.15649	-1.48012	-1.55691				6.15635	-1.5286	-1.84977
	6.15774	-1.48009	-1.55641				6.15759	-1.52854	-1.84938
	6.15898	-1.47959	-1.55563				6.15884	-1.52842	-1.84896
	6.16023	-1.47939	-1.5558				6.16008	-1.52893	-1.84929
	6.16148	-1.47977	-1.55626				6.16133	-1.52789	-1.84946
	6.16272	-1.48002	-1.5568				6.16258	-1.52792	-1.84968
	6.16397	-1.47942	-1.55624				6.16382	-1.52705	-1.8503
	6.16521	-1.47979	-1.5563				6.16507	-1.5266	-1.85092
	6.16646	-1.47984	-1.55582				6.16632	-1.52651	-1.85091
	6.16771	-1.47873	-1.55491				6.16756	-1.52785	-1.85018
	6.16895	-1.47874	-1.55461				6.16881	-1.52878	-1.85005
	6.1702	-1.47862	-1.5557				6.17005	-1.52773	-1.8494
	6.17145	-1.47796	-1.55652				6.1713	-1.52849	-1.84862
	6.17269	-1.47773	-1.55604				6.17255	-1.52894	-1.84862
	6.17394	-1.47798	-1.55632				6.17379	-1.52952	-1.84882
	6.17518	-1.47802	-1.55559				6.17504	-1.52944	-1.84842
	6.17643	-1.47752	-1.55526				6.17629	-1.52934	-1.84813
	6.17768	-1.47802	-1.55483				6.17753	-1.52874	-1.84763
	6.17892	-1.4786	-1.55455				6.17878	-1.528	-1.8475
	6.18017	-1.47783	-1.55454				6.18002	-1.52687	-1.84856
	6.18142	-1.47762	-1.55496				6.18127	-1.52604	-1.85016
	6.18266	-1.47768	-1.55482				6.18252	-1.52571	-1.85101
	6.18391	-1.47772	-1.55488				6.18376	-1.52513	-1.85153
	6.18515	-1.47888	-1.55425				6.18501	-1.5241	-1.85159
	6.1864	-1.47826	-1.55417				6.18626	-1.52406	-1.85123
	6.18765	-1.47846	-1.55384				6.1875	-1.52378	-1.85117
	6.18889	-1.47819	-1.55234				6.18875	-1.52399	-1.85097
	6.19014	-1.47817	-1.55145				6.18999	-1.52385	-1.85128
	6.19139	-1.47766	-1.55153				6.19124	-1.52336	-1.8515
	6.19263	-1.47746	-1.55111				6.19249	-1.52388	-1.85145
	6.19388	-1.47703	-1.55116				6.19373	-1.5242	-1.8505
	6.19512	-1.47715	-1.55126				6.19498	-1.52404	-1.84983
	6.19637	-1.47738	-1.55217				6.19623	-1.52415	-1.85038
	6.19762	-1.47715	-1.55181				6.19747	-1.52473	-1.85038
	6.19886	-1.47783	-1.55155				6.19872	-1.5254	-1.8501
	6.20011	-1.47839	-1.55105				6.19996	-1.5252	-1.85065
	6.20136	-1.47911	-1.55101				6.20121	-1.52504	-1.85079
	6.2026	-1.47969	-1.55104				6.20246	-1.52466	-1.85102
	6.20385	-1.47976	-1.55068				6.2037	-1.52363	-1.85109
	6.2051	-1.47997	-1.5507				6.20495	-1.52354	-1.85098
	6.20634	-1.48001	-1.55122				6.2062	-1.52373	-1.85132
	6.20759	-1.48042	-1.55084				6.20744	-1.52474	-1.85159
	6.20883	-1.4808	-1.55019				6.20869	-1.52615	-1.85149
	6.21008	-1.48108	-1.55086				6.20993	-1.52601	-1.85151
	6.21133	-1.48188	-1.55106				6.21118	-1.52522	-1.8519
	6.21257	-1.48159	-1.55023				6.21243	-1.5251	-1.85221
	6.21382	-1.4809	-1.5492				6.21367	-1.52441	-1.85206
	6.21507	-1.47975	-1.5485				6.21492	-1.52379	-1.85218
	6.21631	-1.4788	-1.54845				6.21616	-1.52395	-1.85262
	6.21756	-1.4795	-1.54846				6.21741	-1.52342	-1.85279
	6.2188	-1.47949	-1.54766				6.21866	-1.52326	-1.85285
	6.22005	-1.47897	-1.54732				6.2199	-1.52269	-1.85293
	6.2213	-1.47854	-1.54702				6.22115	-1.52335	-1.8535
	6.22254	-1.47877	-1.54676				6.22239	-1.52304	-1.85421
	6.22379	-1.47853	-1.54682				6.22364	-1.52327	-1.85431
	6.22504	-1.47876	-1.5469				6.22489	-1.52346	-1.85394
	6.22628	-1.47962	-1.54805				6.22613	-1.52388	-1.85432
	6.22753	-1.47917	-1.54841				6.22738	-1.52394	-1.85482
	6.22877	-1.4792	-1.54871				6.22863	-1.52388	-1.85499
	6.23002	-1.47946	-1.5469				6.22987	-1.52338	-1.85475
	6.23127	-1.47937	-1.54601				6.23112	-1.52289	-1.85413
	6.23251	-1.47941	-1.54556				6.23236	-1.52306	-1.85421
	6.23376	-1.48012	-1.54552				6.23361	-1.52237	-1.85484
	6.235	-1.48037	-1.54658				6.23486	-1.52201	-1.85488
	6.23625	-1.48089	-1.54684				6.2361	-1.52164	-1.85529
	6.2375	-1.48155	-1.54755				6.23735	-1.52166	-1.85573
	6.23874	-1.48225	-1.54773				6.2386	-1.5219	-1.85629
	6.23999	-1.48212	-1.54795				6.23984	-1.5215	-1.85776
	6.24124	-1.48242	-1.54777				6.24109	-1.52171	-1.85829
	6.24248	-1.48331	-1.54816				6.24233	-1.52226	-1.85741
	6.24373	-1.48304	-1.54879				6.24358	-1.52212	-1.85655
	6.24498	-1.48251	-1.54916				6.24483	-1.52202	-1.85593
	6.24622	-1.48212	-1.54922				6.24607	-1.52229	-1.85576
	6.24747	-1.48144	-1.5491				6.24732	-1.52339	-1.85553
	6.24871	-1.48113	-1.55019				6.24857	-1.5243	-1.85503
	6.24996	-1.48065	-1.54999				6.24981	-1.52496	-1.85487
	6.2512	-1.48006	-1.55046				6.25106	-1.52527	-1.85463
	6.25245	-1.47937	-1.55066				6.2523	-1.52509	-1.85538
	6.2537	-1.47848	-1.55036				6.25355	-1.52615	-1.85573
	6.25494	-1.478	-1.54997				6.2548	-1.52557	-1.85634
	6.25619	-1.47829	-1.549				6.25604	-1.52483	-1.8576
	6.25744	-1.47893	-1.54941				6.25729	-1.52533	-1.85851
	6.25868	-1.47894	-1.54907				6.25854	-1.52586	-1.85764
	6.25993	-1.47918	-1.54939				6.25978	-1.526	-1.85764
	6.26118	-1.47866	-1.54939				6.26103	-1.52615	-1.85828
	6.26242	-1.4784	-1.54916				6.26227	-1.52654	-1.8583
	6.26367	-1.47861	-1.5493				6.26352	-1.52651	-1.8584
	6.26491	-1.47833	-1.54877				6.26477	-1.52631	-1.85771
	6.26616	-1.47894	-1.54818				6.26601	-1.527	-1.85741
	6.26741	-1.4795	-1.54712				6.26726	-1.52689	-1.85786
	6.26865	-1.47952	-1.54677				6.26851	-1.52721	-1.8573
	6.2699	-1.47923	-1.54637				6.26975	-1.5271	-1.85718
	6.27114	-1.47883	-1.54574				6.271	-1.52686	-1.85717
	6.27239	-1.47829	-1.54533				6.27224	-1.52724	-1.85728
	6.27364	-1.47793	-1.54525				6.27349	-1.52837	-1.85675
	6.27488	-1.47768	-1.54465				6.27474	-1.52958	-1.8565
	6.27613	-1.47752	-1.54363				6.27598	-1.52998	-1.85572
	6.27738	-1.4787	-1.54289				6.27723	-1.53035	-1.85541
	6.27862	-1.47997	-1.54354				6.27848	-1.53123	-1.8548
	6.27987	-1.47995	-1.54383				6.27972	-1.53177	-1.85426
	6.28111	-1.47908	-1.54426				6.28097	-1.53242	-1.85395
	6.28236	-1.47804	-1.54473				6.28221	-1.53313	-1.85403
	6.28361	-1.47758	-1.54493				6.28346	-1.53273	-1.85434
	6.28485	-1.47708	-1.54479				6.28471	-1.53251	-1.85432
	6.2861	-1.47701	-1.54371				6.28595	-1.53296	-1.85424
	6.28735	-1.47718	-1.54423				6.2872	-1.53326	-1.85398
	6.28859	-1.47628	-1.54392				6.28845	-1.53358	-1.85328
	6.28984	-1.47616	-1.54491				6.28969	-1.53405	-1.85304
	6.29108	-1.47664	-1.54436				6.29094	-1.53437	-1.85232
	6.29233	-1.47679	-1.54448				6.29218	-1.53448	-1.85256
	6.29358	-1.47681	-1.54438				6.29343	-1.53444	-1.85316
	6.29482	-1.47681	-1.54398				6.29468	-1.53408	-1.85327
	6.29607	-1.47673	-1.54307				6.29592	-1.53389	-1.8528
	6.29732	-1.47706	-1.54208				6.29717	-1.53414	-1.85241
	6.29856	-1.47747	-1.54194				6.29841	-1.53448	-1.85179
	6.29981	-1.47664	-1.54179				6.29966	-1.53442	-1.85145
	6.30105	-1.47569	-1.5417				6.30091	-1.53463	-1.8512
	6.3023	-1.47538	-1.54091				6.30215	-1.53553	-1.85059
	6.30355	-1.47515	-1.54042				6.3034	-1.53598	-1.84999
	6.30479	-1.4747	-1.54036				6.30465	-1.53634	-1.85031
	6.30604	-1.47476	-1.53998				6.30589	-1.53686	-1.85007
	6.30729	-1.47528	-1.54054				6.30714	-1.53733	-1.84997
	6.30853	-1.47517	-1.53952				6.30838	-1.53796	-1.85026
	6.30978	-1.47521	-1.53983				6.30963	-1.53786	-1.85003
	6.31102	-1.47513	-1.53863				6.31088	-1.53687	-1.85055
	6.31227	-1.47521	-1.53846				6.31212	-1.53598	-1.85072
	6.31352	-1.47517	-1.53858				6.31337	-1.53537	-1.85118
	6.31476	-1.47564	-1.53952				6.31461	-1.53601	-1.85064
	6.31601	-1.47647	-1.54086				6.31586	-1.53686	-1.85063
	6.31726	-1.47675	-1.5412				6.31711	-1.53751	-1.85081
	6.3185	-1.47705	-1.54088				6.31835	-1.53833	-1.84961
	6.31975	-1.47706	-1.53968				6.3196	-1.53854	-1.84886
	6.32099	-1.47631	-1.53912				6.32085	-1.53859	-1.84897
	6.32224	-1.47555	-1.53917				6.32209	-1.53867	-1.84807
	6.32349	-1.47527	-1.53876				6.32334	-1.53864	-1.84792
	6.32473	-1.47465	-1.53884				6.32458	-1.53826	-1.84742
	6.32598	-1.47411	-1.53921				6.32583	-1.53791	-1.84733
	6.32723	-1.47429	-1.54047				6.32708	-1.53791	-1.84739
	6.32847	-1.47436	-1.53996				6.32832	-1.53724	-1.84812
	6.32972	-1.47473	-1.5391				6.32957	-1.53652	-1.84755
	6.33096	-1.47508	-1.53956				6.33082	-1.53632	-1.84837
	6.33221	-1.47488	-1.53956				6.33206	-1.53621	-1.84857
	6.33346	-1.47421	-1.53927				6.33331	-1.53618	-1.8483
	6.3347	-1.47376	-1.53932				6.33455	-1.53602	-1.84863
	6.33595	-1.47385	-1.53957				6.3358	-1.5359	-1.84936
	6.3372	-1.47394	-1.53969				6.33705	-1.53578	-1.84897
	6.33844	-1.47415	-1.53838				6.33829	-1.53571	-1.84993
	6.33969	-1.47363	-1.53743				6.33954	-1.53642	-1.84995
	6.34093	-1.47306	-1.53649				6.34079	-1.53577	-1.8501
	6.34218	-1.47271	-1.5365				6.34203	-1.53502	-1.85012
	6.34343	-1.4733	-1.53749				6.34328	-1.53527	-1.85075
	6.34467	-1.47464	-1.53799				6.34452	-1.53508	-1.85074
	6.34592	-1.47526	-1.53872				6.34577	-1.53488	-1.85042
	6.34717	-1.47568	-1.53869				6.34702	-1.53545	-1.84992
	6.34841	-1.47512	-1.53936				6.34826	-1.53511	-1.85027
	6.34966	-1.47446	-1.53905				6.34951	-1.53482	-1.85004
	6.3509	-1.47518	-1.53906				6.35076	-1.53494	-1.84934
	6.35215	-1.47536	-1.53952				6.352	-1.53513	-1.84835
	6.3534	-1.47444	-1.53971				6.35325	-1.53442	-1.84876
	6.35464	-1.47415	-1.53931				6.35449	-1.53345	-1.84905
	6.35589	-1.47396	-1.53914				6.35574	-1.53364	-1.84902
	6.35714	-1.47426	-1.53931				6.35699	-1.53384	-1.84951
	6.35838	-1.4737	-1.53911				6.35823	-1.53411	-1.84947
	6.35963	-1.47386	-1.53897				6.35948	-1.53438	-1.84931
	6.36087	-1.47409	-1.53825				6.36073	-1.53385	-1.85002
	6.36212	-1.47418	-1.53867				6.36197	-1.53416	-1.84928
	6.36337	-1.475	-1.53954				6.36322	-1.53371	-1.84945
	6.36461	-1.47553	-1.54043				6.36446	-1.53242	-1.85001
	6.36586	-1.47597	-1.54107				6.36571	-1.53212	-1.84961
	6.3671	-1.47603	-1.54009				6.36696	-1.53244	-1.84872
	6.36835	-1.47622	-1.54083				6.3682	-1.53264	-1.84974
	6.3696	-1.47634	-1.54007				6.36945	-1.53247	-1.85007
	6.37084	-1.47712	-1.5408				6.3707	-1.5319	-1.84872
	6.37209	-1.47701	-1.54177				6.37194	-1.53158	-1.84816
	6.37334	-1.47786	-1.54198				6.37319	-1.53188	-1.84777
	6.37458	-1.47854	-1.54123				6.37443	-1.5329	-1.84835
	6.37583	-1.47901	-1.54017				6.37568	-1.5335	-1.84943
	6.37707	-1.47989	-1.54005				6.37692	-1.53313	-1.84952
	6.37832	-1.47961	-1.54033				6.37817	-1.53255	-1.84887
	6.37957	-1.47921	-1.54168				6.37942	-1.53219	-1.84876
	6.38081	-1.47931	-1.5426				6.38066	-1.5312	-1.84868
	6.38206	-1.47905	-1.54245				6.38191	-1.5305	-1.84884
	6.38331	-1.48016	-1.54319				6.38316	-1.52963	-1.84819
	6.38455	-1.48096	-1.54329				6.3844	-1.5287	-1.84883
	6.3858	-1.48088	-1.54327				6.38565	-1.52857	-1.84929
	6.38704	-1.48157	-1.54354				6.38689	-1.52869	-1.84992
	6.38829	-1.48168	-1.54483				6.38814	-1.52903	-1.84904
	6.38954	-1.48104	-1.54491				6.38939	-1.52913	-1.85001
	6.39078	-1.48131	-1.54431				6.39063	-1.5298	-1.85052
	6.39203	-1.48086	-1.54426				6.39188	-1.53052	-1.85109
	6.39328	-1.48034	-1.54482				6.39313	-1.53052	-1.85095
	6.39452	-1.48069	-1.54504				6.39437	-1.52999	-1.84963
	6.39577	-1.48137	-1.54477				6.39562	-1.52976	-1.8498
	6.39701	-1.48189	-1.54574				6.39687	-1.52995	-1.84893
	6.39826	-1.48196	-1.54711				6.39811	-1.52957	-1.84844
	6.39951	-1.48172	-1.54789				6.39936	-1.52924	-1.84843
	6.40075	-1.48129	-1.54895				6.4006	-1.52903	-1.84839
	6.402	-1.48081	-1.54886				6.40185	-1.52797	-1.84845
	6.40325	-1.48089	-1.54802				6.4031	-1.52795	-1.84861
	6.40449	-1.48121	-1.54786				6.40434	-1.52787	-1.84759
	6.40574	-1.48084	-1.54756				6.40559	-1.52681	-1.84757
	6.40698	-1.48045	-1.54714				6.40684	-1.52625	-1.8472
	6.40823	-1.48078	-1.54706				6.40808	-1.52682	-1.84727
	6.40948	-1.48022	-1.54761				6.40933	-1.52641	-1.84621
	6.41072	-1.48061	-1.54862				6.41057	-1.5264	-1.84549
	6.41197	-1.48113	-1.549				6.41182	-1.52614	-1.8458
	6.41322	-1.48095	-1.54951				6.41307	-1.52565	-1.84549
	6.41446	-1.4809	-1.55036				6.41431	-1.52497	-1.84647
	6.41571	-1.48087	-1.55106				6.41556	-1.52488	-1.84633
	6.41695	-1.4806	-1.55113				6.4168	-1.52574	-1.84631
	6.4182	-1.48131	-1.5511				6.41805	-1.52592	-1.84701
	6.41945	-1.48132	-1.55106				6.4193	-1.5254	-1.84658
	6.42069	-1.48174	-1.55167				6.42054	-1.52562	-1.84675
	6.42194	-1.48127	-1.55218				6.42179	-1.52516	-1.84675
	6.42319	-1.48022	-1.55088				6.42304	-1.52496	-1.84544
	6.42443	-1.47978	-1.55079				6.42428	-1.52435	-1.84606
	6.42568	-1.47932	-1.55084				6.42553	-1.52461	-1.84668
	6.42692	-1.47924	-1.55161				6.42677	-1.52501	-1.84594
	6.42817	-1.47877	-1.55178				6.42802	-1.52498	-1.84595
	6.42942	-1.47903	-1.55261				6.42927	-1.52412	-1.84744
	6.43066	-1.47898	-1.55208				6.43051	-1.5234	-1.84612
	6.43191	-1.47919	-1.55109				6.43176	-1.52337	-1.84518
	6.43316	-1.47838	-1.55085				6.433	-1.52408	-1.84583
	6.4344	-1.47826	-1.55121				6.43425	-1.52511	-1.84573
	6.43565	-1.47813	-1.55157				6.4355	-1.5253	-1.84645
	6.43689	-1.47694	-1.55187				6.43674	-1.52491	-1.84573
	6.43814	-1.47622	-1.55134				6.43799	-1.52506	-1.84451
	6.43939	-1.47558	-1.55096				6.43924	-1.52561	-1.84434
	6.44063	-1.475	-1.55055				6.44048	-1.52571	-1.8447
	6.44188	-1.4749	-1.55035				6.44173	-1.52543	-1.84407
	6.44313	-1.47487	-1.54999				6.44297	-1.52594	-1.84425
	6.44437	-1.47486	-1.54986				6.44422	-1.5268	-1.8435
	6.44562	-1.4744	-1.54967				6.44547	-1.52675	-1.84392
	6.44686	-1.47471	-1.54933				6.44671	-1.52791	-1.84358
	6.44811	-1.47525	-1.54864				6.44796	-1.52765	-1.84332
	6.44936	-1.47526	-1.54825				6.44921	-1.52728	-1.84153
	6.4506	-1.47452	-1.54809				6.45045	-1.52668	-1.84204
	6.45185	-1.47452	-1.54822				6.4517	-1.52605	-1.84156
	6.4531	-1.47394	-1.54833				6.45294	-1.5256	-1.84106
	6.45434	-1.4734	-1.54922				6.45419	-1.52475	-1.84003
	6.45559	-1.47375	-1.55019				6.45544	-1.52447	-1.83914
	6.45683	-1.47368	-1.54991				6.45668	-1.52381	-1.83939
	6.45808	-1.47391	-1.54979				6.45793	-1.52296	-1.83971
	6.45933	-1.47449	-1.54942				6.45918	-1.52306	-1.84045
	6.46057	-1.47397	-1.54989				6.46042	-1.52314	-1.8406
	6.46182	-1.47385	-1.55046				6.46167	-1.52299	-1.84068
	6.46307	-1.4737	-1.55088				6.46291	-1.52278	-1.84054
	6.46431	-1.47449	-1.55064				6.46416	-1.523	-1.84057
	6.46556	-1.47385	-1.55056				6.46541	-1.52325	-1.84078
	6.4668	-1.47361	-1.55078				6.46665	-1.52324	-1.84225
	6.46805	-1.47384	-1.55082				6.4679	-1.5239	-1.84198
	6.4693	-1.47438	-1.55096				6.46915	-1.52397	-1.84265
	6.47054	-1.47435	-1.55064				6.47039	-1.5236	-1.84269
	6.47179	-1.47499	-1.55059				6.47164	-1.52356	-1.84359
	6.47304	-1.47425	-1.55042				6.47288	-1.52482	-1.84444
	6.47428	-1.47436	-1.55002				6.47413	-1.52571	-1.84446
	6.47553	-1.47431	-1.54961				6.47538	-1.52582	-1.84566
	6.47677	-1.4733	-1.54951				6.47662	-1.52594	-1.84592
	6.47802	-1.47331	-1.54987				6.47787	-1.52679	-1.84583
	6.47927	-1.47364	-1.55056				6.47912	-1.52712	-1.84603
	6.48051	-1.47359	-1.55039				6.48036	-1.52665	-1.84537
	6.48176	-1.47284	-1.54982				6.48161	-1.52669	-1.84527
	6.48301	-1.47264	-1.55062				6.48285	-1.52635	-1.84562
	6.48425	-1.472	-1.55017				6.4841	-1.52646	-1.84658
	6.4855	-1.47183	-1.54968				6.48535	-1.52633	-1.84752
	6.48674	-1.47208	-1.54946				6.48659	-1.5272	-1.84681
	6.48799	-1.4734	-1.54917				6.48784	-1.52736	-1.84662
	6.48924	-1.47331	-1.54875				6.48909	-1.52783	-1.84695
	6.49048	-1.47289	-1.54802				6.49033	-1.52754	-1.8471
	6.49173	-1.47259	-1.54805				6.49158	-1.52755	-1.84639
	6.49298	-1.47363	-1.54748				6.49282	-1.52836	-1.84801
	6.49422	-1.47365	-1.54724				6.49407	-1.52935	-1.84904
	6.49547	-1.47303	-1.54732				6.49532	-1.53021	-1.84905
	6.49671	-1.47334	-1.54692				6.49656	-1.52933	-1.84998
	6.49796	-1.47345	-1.54757				6.49781	-1.52861	-1.84939
	6.49921	-1.47367	-1.54714				6.49905	-1.52897	-1.84911
	6.50045	-1.47444	-1.54748				6.5003	-1.5284	-1.84918
	6.5017	-1.47422	-1.54819				6.50155	-1.52805	-1.84941
	6.50295	-1.47476	-1.54862				6.50279	-1.52775	-1.84903
	6.50419	-1.47547	-1.54874				6.50404	-1.52667	-1.84903
	6.50544	-1.47535	-1.54863				6.50529	-1.5273	-1.8487
	6.50668	-1.47494	-1.54791				6.50653	-1.52748	-1.84933
	6.50793	-1.47502	-1.54803				6.50778	-1.52835	-1.84963
	6.50918	-1.47466	-1.54876				6.50902	-1.52925	-1.84903
	6.51042	-1.47487	-1.54916				6.51027	-1.52931	-1.84846
	6.51167	-1.47447	-1.54983				6.51152	-1.52928	-1.84968
	6.51291	-1.47495	-1.5501				6.51276	-1.52973	-1.84952
	6.51416	-1.47537	-1.54952				6.51401	-1.53051	-1.84976
	6.51541	-1.47514	-1.54902				6.51525	-1.53017	-1.84992
	6.51665	-1.47576	-1.549				6.5165	-1.53048	-1.85049
	6.5179	-1.47604	-1.54866				6.51775	-1.53148	-1.8516
	6.51915	-1.47594	-1.54908				6.51899	-1.53228	-1.85269
	6.52039	-1.47605	-1.5476				6.52024	-1.53401	-1.85322
	6.52164	-1.47514	-1.5471				6.52149	-1.53334	-1.85309
	6.52288	-1.47539	-1.54737				6.52273	-1.53398	-1.8524
	6.52413	-1.47586	-1.54747				6.52398	-1.53485	-1.85276
	6.52538	-1.47602	-1.54765				6.52522	-1.53547	-1.85323
	6.52662	-1.47588	-1.54715				6.52647	-1.53587	-1.85328
	6.52787	-1.47711	-1.54648				6.52772	-1.53522	-1.85276
	6.52912	-1.47787	-1.54623				6.52896	-1.53524	-1.85224
	6.53036	-1.47802	-1.54603				6.53021	-1.53523	-1.85258
	6.53161	-1.47749	-1.5459				6.53146	-1.53464	-1.85237
	6.53285	-1.47708	-1.54511				6.5327	-1.53499	-1.85207
	6.5341	-1.47625	-1.54484				6.53395	-1.53595	-1.8521
	6.53535	-1.4768	-1.54475				6.53519	-1.53425	-1.85198
	6.53659	-1.47693	-1.5452				6.53644	-1.53368	-1.85253
	6.53784	-1.47691	-1.54504				6.53769	-1.53388	-1.85196
	6.53909	-1.47684	-1.54421				6.53893	-1.53416	-1.85114
	6.54033	-1.47754	-1.54422				6.54018	-1.5345	-1.85123
	6.54158	-1.47744	-1.54426				6.54143	-1.53508	-1.85134
	6.54282	-1.47753	-1.5436				6.54267	-1.5361	-1.85121
	6.54407	-1.47755	-1.54394				6.54392	-1.53664	-1.85116
	6.54532	-1.47702	-1.54425				6.54516	-1.5366	-1.8505
	6.54656	-1.47676	-1.54434				6.54641	-1.53675	-1.84973
	6.54781	-1.4768	-1.54454				6.54766	-1.53714	-1.84922
	6.54906	-1.4763	-1.54429				6.5489	-1.53698	-1.84952
	6.5503	-1.4759	-1.54509				6.55015	-1.53692	-1.84935
	6.55155	-1.47534	-1.54546				6.5514	-1.53685	-1.84917
	6.55279	-1.47606	-1.54538				6.55264	-1.5374	-1.84944
	6.55404	-1.4756	-1.54468				6.55389	-1.53777	-1.84921
	6.55529	-1.47473	-1.5443				6.55513	-1.53711	-1.84762
	6.55653	-1.47445	-1.54441				6.55638	-1.53628	-1.84636
	6.55778	-1.4761	-1.54437				6.55763	-1.53599	-1.84637
	6.55903	-1.47691	-1.54492				6.55887	-1.53535	-1.84555
	6.56027	-1.47676	-1.54437				6.56012	-1.53666	-1.84517
	6.56152	-1.47725	-1.5432				6.56137	-1.53678	-1.84552
	6.56276	-1.47783	-1.54229				6.56261	-1.53686	-1.84563
	6.56401	-1.47796	-1.54208				6.56386	-1.53678	-1.84598
	6.56526	-1.4781	-1.54236				6.5651	-1.53734	-1.84653
	6.5665	-1.4788	-1.54301				6.56635	-1.53836	-1.84637
	6.56775	-1.47829	-1.54317				6.5676	-1.5383	-1.84643
	6.569	-1.47843	-1.54285				6.56884	-1.53762	-1.84624
	6.57024	-1.47842	-1.54292				6.57009	-1.53726	-1.84576
	6.57149	-1.47827	-1.54275				6.57134	-1.53577	-1.84668
	6.57273	-1.47782	-1.54273				6.57258	-1.53526	-1.84812
	6.57398	-1.47788	-1.5422				6.57383	-1.5355	-1.8481
	6.57523	-1.47799	-1.54274				6.57507	-1.53533	-1.84764
	6.57647	-1.47771	-1.54277				6.57632	-1.53554	-1.84753
	6.57772	-1.47777	-1.5436				6.57757	-1.53532	-1.84709
	6.57897	-1.47787	-1.54309				6.57881	-1.53602	-1.84659
	6.58021	-1.47675	-1.54419				6.58006	-1.53579	-1.8461
	6.58146	-1.47656	-1.54477				6.58131	-1.53546	-1.84551
	6.5827	-1.47634	-1.54364				6.58255	-1.53514	-1.84496
	6.58395	-1.47628	-1.54376				6.5838	-1.53571	-1.84441
	6.5852	-1.47619	-1.54387				6.58504	-1.53557	-1.8446
	6.58644	-1.47558	-1.54429				6.58629	-1.53504	-1.84479
	6.58769	-1.4756	-1.54467				6.58753	-1.53485	-1.84465
	6.58894	-1.47591	-1.54444				6.58878	-1.53462	-1.8443
	6.59018	-1.47536	-1.54368				6.59003	-1.53492	-1.84405
	6.59143	-1.47478	-1.54329				6.59127	-1.53417	-1.84394
	6.59267	-1.47491	-1.54451				6.59252	-1.53421	-1.84328
	6.59392	-1.47483	-1.54601				6.59377	-1.5342	-1.84262
	6.59517	-1.475	-1.54654				6.59501	-1.53458	-1.84243
	6.59641	-1.47537	-1.54679				6.59626	-1.53458	-1.84232
	6.59766	-1.47496	-1.54676				6.5975	-1.53449	-1.84184
	6.59891	-1.47491	-1.5472				6.59875	-1.53485	-1.8411
	6.60015	-1.47543	-1.54776				6.6	-1.53467	-1.84082
	6.6014	-1.47533	-1.54757				6.60124	-1.53493	-1.84109
	6.60264	-1.47526	-1.54787				6.60249	-1.53506	-1.84131
	6.60389	-1.47481	-1.54778				6.60374	-1.53494	-1.84115
	6.60514	-1.47413	-1.54763				6.60498	-1.53419	-1.84113
	6.60638	-1.47424	-1.5471				6.60623	-1.5339	-1.84124
	6.60763	-1.47419	-1.54803				6.60747	-1.53437	-1.84185
	6.60888	-1.47484	-1.54868				6.60872	-1.53471	-1.84187
	6.61012	-1.47509	-1.54819				6.60997	-1.5345	-1.84191
	6.61137	-1.47557	-1.54858				6.61121	-1.53393	-1.84193
	6.61261	-1.47565	-1.54862				6.61246	-1.53343	-1.84142
	6.61386	-1.47595	-1.54877				6.61371	-1.53374	-1.84117
	6.61511	-1.4755	-1.54915				6.61495	-1.53361	-1.84119
	6.61635	-1.47585	-1.54919				6.6162	-1.53379	-1.84208
	6.6176	-1.47566	-1.54945				6.61745	-1.53451	-1.84334
	6.61885	-1.47588	-1.54976				6.61869	-1.53438	-1.84392
	6.62009	-1.4758	-1.54998				6.61994	-1.53375	-1.84368
	6.62134	-1.47487	-1.55025				6.62118	-1.53415	-1.84348
	6.62258	-1.47396	-1.55077				6.62243	-1.53341	-1.84365
	6.62383	-1.47362	-1.55101				6.62368	-1.53356	-1.84347
	6.62508	-1.47319	-1.55048				6.62492	-1.53351	-1.84345
	6.62632	-1.47313	-1.55044				6.62617	-1.53374	-1.84352
	6.62757	-1.47308	-1.55076				6.62741	-1.53346	-1.84318
	6.62882	-1.47239	-1.55128				6.62866	-1.53323	-1.8434
	6.63006	-1.47203	-1.55098				6.62991	-1.53228	-1.84374
	6.63131	-1.47234	-1.55027				6.63115	-1.53189	-1.84345
	6.63255	-1.47204	-1.54929				6.6324	-1.53269	-1.84347
	6.6338	-1.47109	-1.55081				6.63365	-1.53371	-1.84305
	6.63505	-1.47092	-1.55062				6.63489	-1.53411	-1.84206
	6.63629	-1.47052	-1.55026				6.63614	-1.53467	-1.84215
	6.63754	-1.47036	-1.54966				6.63738	-1.53466	-1.84272
	6.63878	-1.4708	-1.54922				6.63863	-1.53415	-1.8426
	6.64003	-1.4713	-1.54866				6.63988	-1.53454	-1.8423
	6.64128	-1.47124	-1.54854				6.64112	-1.53472	-1.84234
	6.64252	-1.47147	-1.5491				6.64237	-1.53477	-1.84264
	6.64377	-1.47092	-1.54883				6.64361	-1.53473	-1.843
	6.64502	-1.47076	-1.54829				6.64486	-1.53506	-1.84342
	6.64626	-1.47144	-1.54853				6.64611	-1.53439	-1.84427
	6.64751	-1.47145	-1.54946				6.64735	-1.53437	-1.84463
	6.64876	-1.47145	-1.54958				6.6486	-1.53434	-1.84459
	6.65	-1.47153	-1.54977				6.64985	-1.53375	-1.84423
	6.65125	-1.47202	-1.55024				6.65109	-1.53339	-1.84424
	6.65249	-1.47193	-1.54977				6.65234	-1.53365	-1.84431
	6.65374	-1.47155	-1.54962				6.65358	-1.5346	-1.84402
	6.65498	-1.47166	-1.55005				6.65483	-1.53482	-1.84396
	6.65623	-1.47201	-1.54954				6.65608	-1.5346	-1.84449
	6.65748	-1.47183	-1.55023				6.65732	-1.53385	-1.84535
	6.65872	-1.47162	-1.55127				6.65857	-1.53258	-1.84538
	6.65997	-1.47157	-1.55099				6.65982	-1.53247	-1.84534
	6.66122	-1.47117	-1.55112				6.66106	-1.53242	-1.8454
	6.66246	-1.47027	-1.55061				6.66231	-1.53201	-1.84551
	6.66371	-1.47006	-1.55055				6.66355	-1.53108	-1.84609
	6.66496	-1.46903	-1.55071				6.6648	-1.53049	-1.84599
	6.6662	-1.46902	-1.55051				6.66605	-1.53073	-1.84574
	6.66745	-1.46957	-1.54966				6.66729	-1.53045	-1.84596
	6.66869	-1.46975	-1.54965				6.66854	-1.53047	-1.84602
	6.66994	-1.46913	-1.5502				6.66979	-1.53027	-1.8461
	6.67119	-1.46879	-1.54939				6.67103	-1.52986	-1.84644
	6.67243	-1.46948	-1.5498				6.67228	-1.53068	-1.84698
	6.67368	-1.46999	-1.55017				6.67352	-1.53079	-1.84732
	6.67492	-1.4699	-1.55015				6.67477	-1.53092	-1.84792
	6.67617	-1.46976	-1.55				6.67602	-1.53081	-1.84871
	6.67742	-1.46979	-1.54904				6.67726	-1.53105	-1.84828
	6.67866	-1.4698	-1.54819				6.67851	-1.53118	-1.84754
	6.67991	-1.46976	-1.54802				6.67976	-1.53107	-1.84654
	6.68116	-1.46909	-1.54797				6.681	-1.53159	-1.84624
	6.6824	-1.46813	-1.54769				6.68225	-1.53175	-1.84671
	6.68365	-1.46779	-1.5478				6.68349	-1.53127	-1.84723
	6.6849	-1.46795	-1.54769				6.68474	-1.53169	-1.84739
	6.68614	-1.468	-1.54738				6.68599	-1.5313	-1.8474
	6.68739	-1.46783	-1.54719				6.68723	-1.53163	-1.84695
	6.68863	-1.46738	-1.54634				6.68848	-1.53208	-1.84684
	6.68988	-1.46677	-1.54621				6.68973	-1.53196	-1.84691
	6.69113	-1.46673	-1.5467				6.69097	-1.53079	-1.8474
	6.69237	-1.46686	-1.54766				6.69222	-1.53085	-1.84726
	6.69362	-1.46633	-1.54676				6.69346	-1.53154	-1.84713
	6.69487	-1.46616	-1.54714				6.69471	-1.531	-1.84768
	6.69611	-1.46714	-1.54726				6.69596	-1.52992	-1.84785
	6.69736	-1.46794	-1.54788				6.6972	-1.52943	-1.84744
	6.6986	-1.46838	-1.54773				6.69845	-1.52835	-1.84731
	6.69985	-1.46898	-1.54739				6.6997	-1.52777	-1.84731
	6.7011	-1.46943	-1.54704				6.70094	-1.52798	-1.8474
	6.70234	-1.46935	-1.54659				6.70219	-1.52782	-1.84637
	6.70359	-1.46906	-1.54646				6.70343	-1.52712	-1.84628
	6.70484	-1.46883	-1.54634				6.70468	-1.52693	-1.8457
	6.70608	-1.46912	-1.54622				6.70592	-1.52672	-1.84505
	6.70733	-1.46925	-1.54575				6.70717	-1.52633	-1.84466
	6.70857	-1.46863	-1.54585				6.70842	-1.52694	-1.84373
	6.70982	-1.46828	-1.54597				6.70966	-1.52805	-1.84344
	6.71107	-1.46853	-1.54536				6.71091	-1.52792	-1.84313
	6.71231	-1.46853	-1.54541				6.71216	-1.52794	-1.84305
	6.71356	-1.468	-1.54433				6.7134	-1.52849	-1.84333
	6.71481	-1.46769	-1.54374				6.71465	-1.52826	-1.84406
	6.71605	-1.46753	-1.5438				6.71589	-1.52748	-1.84513
	6.7173	-1.46695	-1.54314				6.71714	-1.52721	-1.84632
	6.71854	-1.4663	-1.54273				6.71839	-1.5277	-1.8469
	6.71979	-1.4662	-1.54304				6.71963	-1.52843	-1.84594
	6.72104	-1.46639	-1.54283				6.72088	-1.52946	-1.84546
	6.72228	-1.46742	-1.54245				6.72213	-1.53019	-1.84521
	6.72353	-1.46833	-1.54226				6.72337	-1.53035	-1.84459
	6.72478	-1.46853	-1.54189				6.72462	-1.53078	-1.84385
	6.72602	-1.46873	-1.54198				6.72586	-1.53128	-1.84295
	6.72727	-1.46951	-1.54205				6.72711	-1.53106	-1.84247
	6.72851	-1.47045	-1.54211				6.72836	-1.53039	-1.84266
	6.72976	-1.47077	-1.542				6.7296	-1.53078	-1.84255
	6.73101	-1.47082	-1.54246				6.73085	-1.53137	-1.84184
	6.73225	-1.47146	-1.54265				6.7321	-1.53141	-1.84119
	6.7335	-1.4723	-1.54248				6.73334	-1.53147	-1.84144
	6.73475	-1.47137	-1.54237				6.73459	-1.53083	-1.84125
	6.73599	-1.47045	-1.54211				6.73583	-1.53068	-1.8406
	6.73724	-1.4708	-1.54254				6.73708	-1.53098	-1.84045
	6.73848	-1.47131	-1.54323				6.73833	-1.53079	-1.8397
	6.73973	-1.47128	-1.54354				6.73957	-1.53062	-1.84064
	6.74098	-1.47149	-1.54371				6.74082	-1.53049	-1.84113
	6.74222	-1.47159	-1.54381				6.74207	-1.53026	-1.84161
	6.74347	-1.47201	-1.54354				6.74331	-1.53032	-1.84139
	6.74471	-1.47283	-1.54429				6.74456	-1.53056	-1.84163
	6.74596	-1.47382	-1.54481				6.7458	-1.53084	-1.84138
	6.74721	-1.47441	-1.54452				6.74705	-1.53029	-1.84102
	6.74845	-1.4748	-1.54518				6.7483	-1.52987	-1.84166
	6.7497	-1.47471	-1.54495				6.74954	-1.52983	-1.8415
	6.75095	-1.47458	-1.54476				6.75079	-1.5295	-1.84117
	6.75219	-1.47497	-1.54357				6.75204	-1.52956	-1.84093
	6.75344	-1.475	-1.54267				6.75328	-1.53021	-1.83995
	6.75468	-1.47518	-1.54137				6.75453	-1.53055	-1.83976
	6.75593	-1.47541	-1.54101				6.75577	-1.53042	-1.84012
	6.75718	-1.47546	-1.5406				6.75702	-1.53019	-1.83924
	6.75842	-1.47518	-1.54086				6.75827	-1.53026	-1.83817
	6.75967	-1.47487	-1.54074				6.75951	-1.53095	-1.83793
	6.76092	-1.47462	-1.54062				6.76076	-1.53193	-1.83703
	6.76216	-1.47391	-1.54061				6.76201	-1.53276	-1.8365
	6.76341	-1.47351	-1.54061				6.76325	-1.53361	-1.83686
	6.76465	-1.47324	-1.54102				6.7645	-1.53404	-1.83765
	6.7659	-1.47291	-1.54106				6.76574	-1.53418	-1.83713
	6.76715	-1.47282	-1.54102				6.76699	-1.53429	-1.8372
	6.76839	-1.47318	-1.5413				6.76824	-1.53428	-1.83706
	6.76964	-1.4732	-1.54082				6.76948	-1.53482	-1.83711
	6.77088	-1.47327	-1.54069				6.77073	-1.53409	-1.83719
	6.77213	-1.47363	-1.5404				6.77198	-1.5325	-1.83703
	6.77338	-1.47359	-1.5407				6.77322	-1.53226	-1.83605
	6.77462	-1.47342	-1.54123				6.77447	-1.53264	-1.8358
	6.77587	-1.47378	-1.54158				6.77571	-1.53259	-1.83483
	6.77712	-1.47377	-1.54186				6.77696	-1.53282	-1.83404
	6.77836	-1.47366	-1.54191				6.77821	-1.53293	-1.83407
	6.77961	-1.47354	-1.5414				6.77945	-1.53288	-1.83317
	6.78085	-1.47316	-1.54177				6.7807	-1.53247	-1.83332
	6.7821	-1.47287	-1.54266				6.78195	-1.53278	-1.83387
	6.78335	-1.47243	-1.54232				6.78319	-1.53323	-1.83464
	6.78459	-1.47256	-1.5425				6.78444	-1.53294	-1.83543
	6.78584	-1.47129	-1.54323				6.78568	-1.53269	-1.83499
	6.78709	-1.47121	-1.54381				6.78693	-1.53262	-1.83589
	6.78833	-1.47145	-1.54431				6.78818	-1.53312	-1.83667
	6.78958	-1.47178	-1.54454				6.78942	-1.53363	-1.83669
	6.79082	-1.47151	-1.54367				6.79067	-1.53344	-1.83669
	6.79207	-1.4714	-1.54273				6.79191	-1.53334	-1.83618
	6.79332	-1.47128	-1.5429				6.79316	-1.53272	-1.83663
	6.79456	-1.47156	-1.5427				6.79441	-1.53271	-1.83601
	6.79581	-1.47138	-1.54254				6.79565	-1.53313	-1.83521
	6.79706	-1.47227	-1.54239				6.7969	-1.5338	-1.83451
	6.7983	-1.47291	-1.54215				6.79814	-1.53431	-1.83398
	6.79955	-1.47225	-1.54154				6.79939	-1.53473	-1.8346
	6.80079	-1.47112	-1.5416				6.80064	-1.53511	-1.83559
	6.80204	-1.47106	-1.54103				6.80188	-1.53501	-1.83372
	6.80329	-1.471	-1.54077				6.80313	-1.53498	-1.83359
	6.80453	-1.47083	-1.54078				6.80438	-1.53516	-1.83297
	6.80578	-1.47063	-1.54111				6.80562	-1.53473	-1.8334
	6.80703	-1.47023	-1.54138				6.80687	-1.53445	-1.83307
	6.80827	-1.4695	-1.54164				6.80811	-1.53404	-1.83281
	6.80952	-1.46935	-1.5418				6.80936	-1.5335	-1.83368
	6.81076	-1.46885	-1.54185				6.81061	-1.53335	-1.83394
	6.81201	-1.46864	-1.54333				6.81185	-1.53318	-1.83439
	6.81326	-1.46973	-1.54338				6.8131	-1.53216	-1.83431
	6.8145	-1.47005	-1.54345				6.81435	-1.53156	-1.83503
	6.81575	-1.47093	-1.54331				6.81559	-1.53129	-1.83524
	6.817	-1.47169	-1.54297				6.81684	-1.53188	-1.83511
	6.81824	-1.47213	-1.54344				6.81808	-1.53226	-1.83516
	6.81949	-1.47187	-1.54389				6.81933	-1.53222	-1.83674
	6.82073	-1.47219	-1.54382				6.82058	-1.53178	-1.83714
	6.82198	-1.4724	-1.54398				6.82182	-1.53123	-1.8382
	6.82323	-1.47194	-1.54505				6.82307	-1.52996	-1.83937
	6.82447	-1.47254	-1.54552				6.82432	-1.52958	-1.83991
	6.82572	-1.47241	-1.54548				6.82556	-1.52854	-1.83903
	6.82697	-1.47206	-1.54511				6.82681	-1.52717	-1.83965
	6.82821	-1.47235	-1.54553				6.82805	-1.52684	-1.84097
	6.82946	-1.47212	-1.54623				6.8293	-1.52702	-1.84188
	6.83071	-1.47193	-1.54675				6.83055	-1.52737	-1.8415
	6.83195	-1.47185	-1.54636				6.83179	-1.52751	-1.84098
	6.8332	-1.47152	-1.54623				6.83304	-1.52767	-1.84231
	6.83444	-1.47105	-1.54604				6.83429	-1.52819	-1.8421
	6.83569	-1.47044	-1.54511				6.83553	-1.52822	-1.84263
	6.83694	-1.47161	-1.54508				6.83678	-1.52836	-1.84275
	6.83818	-1.47183	-1.54445				6.83802	-1.52802	-1.84314
	6.83943	-1.4718	-1.54515				6.83927	-1.52753	-1.84364
	6.84067	-1.47269	-1.54538				6.84052	-1.5275	-1.84244
	6.84192	-1.47274	-1.54501				6.84176	-1.52818	-1.84159
	6.84317	-1.47264	-1.54531				6.84301	-1.52853	-1.84137
	6.84441	-1.4727	-1.54498				6.84426	-1.52836	-1.84107
	6.84566	-1.47357	-1.54454				6.8455	-1.52714	-1.84043
	6.84691	-1.47338	-1.54398				6.84675	-1.52627	-1.84039
	6.84815	-1.47361	-1.54337				6.84799	-1.52623	-1.84166
	6.8494	-1.47457	-1.54321				6.84924	-1.52606	-1.8416
	6.85065	-1.474	-1.54336				6.85049	-1.52514	-1.84099
	6.85189	-1.47339	-1.54352				6.85173	-1.52436	-1.84099
	6.85314	-1.47349	-1.54339				6.85298	-1.52422	-1.84187
	6.85438	-1.47283	-1.54374				6.85422	-1.52413	-1.84221
	6.85563	-1.47305	-1.54401				6.85547	-1.52441	-1.84239
	6.85687	-1.47287	-1.54405				6.85672	-1.52399	-1.84297
	6.85812	-1.47244	-1.54459				6.85796	-1.52337	-1.8428
	6.85937	-1.47142	-1.54556				6.85921	-1.52257	-1.84363
	6.86061	-1.47136	-1.54486				6.86046	-1.52266	-1.84435
	6.86186	-1.47128	-1.54528				6.8617	-1.52237	-1.84398
	6.86311	-1.47137	-1.54579				6.86295	-1.52161	-1.84319
	6.86435	-1.47067	-1.54536				6.86419	-1.52152	-1.84408
	6.8656	-1.47024	-1.54508				6.86544	-1.52125	-1.84335
	6.86685	-1.4701	-1.54493				6.86669	-1.521	-1.84264
	6.86809	-1.47113	-1.54463				6.86793	-1.52085	-1.84251
	6.86934	-1.47112	-1.54483				6.86918	-1.52047	-1.84251
	6.87058	-1.47042	-1.54508				6.87043	-1.52158	-1.84247
	6.87183	-1.47005	-1.54465				6.87167	-1.52168	-1.84183
	6.87308	-1.47057	-1.5456				6.87292	-1.52211	-1.8408
	6.87432	-1.47146	-1.54696				6.87416	-1.52208	-1.84083
	6.87557	-1.47108	-1.54769				6.87541	-1.52342	-1.84074
	6.87681	-1.47045	-1.54815				6.87666	-1.5231	-1.83988
	6.87806	-1.46953	-1.54817				6.8779	-1.52302	-1.83968
	6.87931	-1.4685	-1.54806				6.87915	-1.52228	-1.83964
	6.88055	-1.46754	-1.54898				6.8804	-1.52094	-1.83976
	6.8818	-1.46796	-1.54899				6.88164	-1.52068	-1.83874
	6.88305	-1.46771	-1.54836				6.88289	-1.52079	-1.83929
	6.88429	-1.46705	-1.5483				6.88413	-1.52107	-1.8389
	6.88554	-1.46707	-1.54881				6.88538	-1.52211	-1.83847
	6.88678	-1.46732	-1.54965				6.88663	-1.52186	-1.8382
	6.88803	-1.467	-1.54951				6.88787	-1.52214	-1.83823
	6.88928	-1.46787	-1.54982				6.88912	-1.52305	-1.8383
	6.89052	-1.46763	-1.54946				6.89037	-1.52336	-1.83832
	6.89177	-1.469	-1.54926				6.89161	-1.52245	-1.83772
	6.89302	-1.46842	-1.55005				6.89286	-1.52224	-1.83749
	6.89426	-1.4687	-1.55049				6.8941	-1.52189	-1.83746
	6.89551	-1.46965	-1.55181				6.89535	-1.52114	-1.83686
	6.89675	-1.47037	-1.55181				6.8966	-1.52118	-1.83699
	6.898	-1.47118	-1.55123				6.89784	-1.52218	-1.83706
	6.89925	-1.47016	-1.55092				6.89909	-1.52183	-1.83729
	6.90049	-1.47101	-1.55061				6.90034	-1.52176	-1.83799
	6.90174	-1.46972	-1.55039				6.90158	-1.52245	-1.83768
	6.90299	-1.46884	-1.55014				6.90283	-1.52277	-1.83842
	6.90423	-1.46871	-1.55039				6.90407	-1.52213	-1.83897
	6.90548	-1.4695	-1.55056				6.90532	-1.52258	-1.83972
	6.90672	-1.47029	-1.55048				6.90657	-1.52225	-1.84017
	6.90797	-1.47059	-1.55054				6.90781	-1.52181	-1.84033
	6.90922	-1.4697	-1.55101				6.90906	-1.52263	-1.84051
	6.91046	-1.46899	-1.55183				6.91031	-1.52226	-1.83978
	6.91171	-1.46842	-1.55197				6.91155	-1.52124	-1.83963
	6.91296	-1.46805	-1.55226				6.9128	-1.52174	-1.83963
	6.9142	-1.46869	-1.55246				6.91404	-1.52201	-1.84007
	6.91545	-1.46827	-1.55279				6.91529	-1.52238	-1.83917
	6.91669	-1.46843	-1.55309				6.91653	-1.52196	-1.83856
	6.91794	-1.46839	-1.55209				6.91778	-1.52149	-1.83864
	6.91919	-1.46706	-1.55247				6.91903	-1.52097	-1.83904
	6.92043	-1.46713	-1.55274				6.92027	-1.52106	-1.83957
	6.92168	-1.46792	-1.55341				6.92152	-1.52085	-1.83973
	6.92293	-1.46734	-1.55349				6.92277	-1.5201	-1.8401
	6.92417	-1.46784	-1.55345				6.92401	-1.51985	-1.84005
	6.92542	-1.46857	-1.5537				6.92526	-1.52039	-1.83993
	6.92666	-1.47022	-1.55347				6.9265	-1.52002	-1.84024
	6.92791	-1.47005	-1.55301				6.92775	-1.51991	-1.84062
	6.92916	-1.47066	-1.55281				6.929	-1.51904	-1.84122
	6.9304	-1.46892	-1.55233				6.93024	-1.51947	-1.84129
	6.93165	-1.46849	-1.55193				6.93149	-1.51951	-1.84075
	6.9329	-1.46841	-1.55183				6.93274	-1.51857	-1.84071
	6.93414	-1.46939	-1.55161				6.93398	-1.51792	-1.84046
	6.93539	-1.46893	-1.55185				6.93523	-1.5174	-1.84106
	6.93663	-1.46786	-1.55194				6.93647	-1.51709	-1.8413
	6.93788	-1.46743	-1.55221				6.93772	-1.51602	-1.84186
	6.93913	-1.46782	-1.55253				6.93897	-1.51662	-1.84176
	6.94037	-1.46913	-1.55234				6.94021	-1.51567	-1.84099
	6.94162	-1.4684	-1.55242				6.94146	-1.51584	-1.84098
	6.94287	-1.46804	-1.55251				6.94271	-1.51601	-1.84062
	6.94411	-1.46838	-1.55154				6.94395	-1.51619	-1.8406
	6.94536	-1.46884	-1.55051				6.9452	-1.51725	-1.84104
	6.9466	-1.46949	-1.55044				6.94644	-1.51652	-1.84097
	6.94785	-1.46925	-1.54977				6.94769	-1.516	-1.8408
	6.9491	-1.46855	-1.54868				6.94894	-1.5158	-1.84133
	6.95034	-1.46864	-1.54851				6.95018	-1.51554	-1.84178
	6.95159	-1.46815	-1.54814				6.95143	-1.51488	-1.84199
	6.95284	-1.46753	-1.54723				6.95268	-1.51537	-1.84169
	6.95408	-1.46754	-1.54686				6.95392	-1.51601	-1.84172
	6.95533	-1.46854	-1.54691				6.95517	-1.51555	-1.84204
	6.95657	-1.46863	-1.54653				6.95641	-1.51566	-1.84273
	6.95782	-1.46807	-1.54689				6.95766	-1.51659	-1.8422
	6.95907	-1.46698	-1.5468				6.95891	-1.51676	-1.84213
	6.96031	-1.46644	-1.54669				6.96015	-1.51519	-1.84299
	6.96156	-1.46595	-1.54676				6.9614	-1.51466	-1.84301
	6.96281	-1.46547	-1.5472				6.96265	-1.51415	-1.8418
	6.96405	-1.46644	-1.54722				6.96389	-1.51285	-1.84152
	6.9653	-1.46669	-1.54662				6.96514	-1.51255	-1.84143
	6.96654	-1.46666	-1.54679				6.96638	-1.51179	-1.84129
	6.96779	-1.46653	-1.54648				6.96763	-1.51094	-1.84018
	6.96904	-1.46622	-1.54622				6.96888	-1.51094	-1.83909
	6.97028	-1.46558	-1.54661				6.97012	-1.51119	-1.83842
	6.97153	-1.4664	-1.54726				6.97137	-1.51077	-1.8381
	6.97278	-1.46803	-1.54731				6.97262	-1.50991	-1.83851
	6.97402	-1.4676	-1.54753				6.97386	-1.51101	-1.83818
	6.97527	-1.46794	-1.54734				6.97511	-1.51039	-1.83855
	6.97651	-1.46795	-1.54753				6.97635	-1.50978	-1.83778
	6.97776	-1.4686	-1.54841				6.9776	-1.5093	-1.83829
	6.97901	-1.4681	-1.54806				6.97885	-1.50902	-1.8395
	6.98025	-1.46821	-1.54782				6.98009	-1.50822	-1.84005
	6.9815	-1.46977	-1.54746				6.98134	-1.50922	-1.84016
	6.98275	-1.4697	-1.54759				6.98259	-1.50884	-1.83989
	6.98399	-1.46987	-1.54761				6.98383	-1.50831	-1.83966
	6.98524	-1.46973	-1.54713				6.98508	-1.50877	-1.83913
	6.98648	-1.46918	-1.54819				6.98632	-1.50815	-1.83839
	6.98773	-1.4691	-1.54878				6.98757	-1.50759	-1.8386
	6.98898	-1.46853	-1.548				6.98882	-1.50757	-1.83868
	6.99022	-1.46908	-1.54733				6.99006	-1.5081	-1.8391
	6.99147	-1.46836	-1.54794				6.99131	-1.5088	-1.83974
	6.99271	-1.46979	-1.54785				6.99256	-1.50866	-1.83973
	6.99396	-1.47055	-1.54764				6.9938	-1.5078	-1.83963
	6.99521	-1.47125	-1.54733				6.99505	-1.50722	-1.83959
	6.99645	-1.47137	-1.5472				6.99629	-1.50799	-1.83976
	6.9977	-1.47143	-1.54671				6.99754	-1.50936	-1.83967
	6.99895	-1.47212	-1.54663				6.99878	-1.50911	-1.83927
	7.00019	-1.47263	-1.54729				7.00003	-1.50838	-1.83895
	7.00144	-1.47221	-1.54716				7.00128	-1.50758	-1.83918
	7.00268	-1.47111	-1.54698				7.00252	-1.50816	-1.84019
	7.00393	-1.47128	-1.54742				7.00377	-1.50804	-1.8404
	7.00518	-1.47164	-1.54818				7.00502	-1.50855	-1.84017
	7.00642	-1.47185	-1.5473				7.00626	-1.50803	-1.84008
	7.00767	-1.47132	-1.54817				7.00751	-1.50751	-1.83966
	7.00892	-1.47161	-1.54842				7.00875	-1.50801	-1.84005
	7.01016	-1.47206	-1.54897				7.01	-1.50734	-1.84085
	7.01141	-1.47203	-1.54954				7.01125	-1.50668	-1.84066
	7.01265	-1.47247	-1.55043				7.01249	-1.50554	-1.84013
	7.0139	-1.47236	-1.55045				7.01374	-1.50441	-1.8394
	7.01515	-1.47256	-1.54962				7.01499	-1.50355	-1.8387
	7.01639	-1.47243	-1.5495				7.01623	-1.50311	-1.83862
	7.01764	-1.47225	-1.54937				7.01748	-1.50351	-1.83911
	7.01889	-1.47161	-1.54946				7.01872	-1.50266	-1.83874
	7.02013	-1.47239	-1.54943				7.01997	-1.50156	-1.83867
	7.02138	-1.47339	-1.5495				7.02122	-1.50095	-1.83892
	7.02262	-1.47355	-1.54948				7.02246	-1.50045	-1.83818
	7.02387	-1.47412	-1.54988				7.02371	-1.50047	-1.83743
	7.02512	-1.47389	-1.55059				7.02496	-1.50059	-1.83779
	7.02636	-1.47386	-1.55055				7.0262	-1.50101	-1.83868
	7.02761	-1.47385	-1.55079				7.02745	-1.5003	-1.83912
	7.02886	-1.47366	-1.55074				7.02869	-1.5	-1.83928
	7.0301	-1.47382	-1.55024				7.02994	-1.4995	-1.83966
	7.03135	-1.47446	-1.54979				7.03119	-1.49856	-1.84037
	7.03259	-1.47448	-1.54849				7.03243	-1.4988	-1.84081
	7.03384	-1.47415	-1.54727				7.03368	-1.4984	-1.84039
	7.03509	-1.47294	-1.54743				7.03493	-1.49814	-1.83972
	7.03633	-1.47252	-1.54721				7.03617	-1.49744	-1.84009
	7.03758	-1.47306	-1.54693				7.03742	-1.49733	-1.84037
	7.03883	-1.47316	-1.54734				7.03866	-1.49693	-1.84046
	7.04007	-1.47286	-1.54764				7.03991	-1.49635	-1.84044
	7.04132	-1.47331	-1.54712				7.04116	-1.49558	-1.83952
	7.04256	-1.4733	-1.54635				7.0424	-1.49461	-1.83859
	7.04381	-1.4723	-1.54557				7.04365	-1.4935	-1.83815
	7.04506	-1.4721	-1.54604				7.0449	-1.49355	-1.83807
	7.0463	-1.47137	-1.54514				7.04614	-1.49347	-1.83764
	7.04755	-1.47196	-1.54552				7.04739	-1.49325	-1.83713
	7.0488	-1.47252	-1.54603				7.04863	-1.49378	-1.83735
	7.05004	-1.4724	-1.54603				7.04988	-1.49364	-1.83767
	7.05129	-1.47197	-1.54558				7.05113	-1.49321	-1.83768
	7.05253	-1.47125	-1.54459				7.05237	-1.4917	-1.83755
	7.05378	-1.47064	-1.54424				7.05362	-1.48982	-1.83678
	7.05503	-1.47004	-1.5442				7.05487	-1.48872	-1.83657
	7.05627	-1.46938	-1.54449				7.05611	-1.48815	-1.83687
	7.05752	-1.46913	-1.5447				7.05736	-1.48792	-1.83658
	7.05877	-1.46883	-1.54408				7.0586	-1.48752	-1.83646
	7.06001	-1.46867	-1.54295				7.05985	-1.48674	-1.83702
	7.06126	-1.46842	-1.54203				7.0611	-1.48666	-1.83729
	7.0625	-1.46808	-1.54256				7.06234	-1.48657	-1.8367
	7.06375	-1.46846	-1.54228				7.06359	-1.48662	-1.83676
	7.065	-1.46856	-1.54067				7.06484	-1.48687	-1.83685
	7.06624	-1.46815	-1.54071				7.06608	-1.48709	-1.83701
	7.06749	-1.46835	-1.5398				7.06733	-1.48707	-1.83722
	7.06874	-1.46829	-1.53943				7.06857	-1.48571	-1.83767
	7.06998	-1.46832	-1.53959				7.06982	-1.48523	-1.8381
	7.07123	-1.46763	-1.53978				7.07107	-1.48386	-1.83781
	7.07247	-1.46717	-1.53906				7.07231	-1.48412	-1.8374
	7.07372	-1.46758	-1.53815				7.07356	-1.48422	-1.83729
	7.07497	-1.46741	-1.53788				7.0748	-1.48421	-1.83765
	7.07621	-1.46763	-1.53769				7.07605	-1.48466	-1.83802
	7.07746	-1.46823	-1.53764				7.0773	-1.4848	-1.83838
	7.07871	-1.46799	-1.5381				7.07854	-1.48417	-1.83851
	7.07995	-1.46821	-1.53899				7.07979	-1.48346	-1.83808
	7.0812	-1.46827	-1.53954				7.08104	-1.48331	-1.83826
	7.08244	-1.46808	-1.5396				7.08228	-1.48338	-1.83876
	7.08369	-1.46784	-1.53901				7.08353	-1.48319	-1.83858
	7.08494	-1.46793	-1.53815				7.08477	-1.48275	-1.83903
	7.08618	-1.46795	-1.53788				7.08602	-1.48196	-1.83929
	7.08743	-1.46814	-1.53777				7.08727	-1.48137	-1.83905
	7.08868	-1.46856	-1.53795				7.08851	-1.48103	-1.83845
	7.08992	-1.46942	-1.53848				7.08976	-1.48069	-1.8378
	7.09117	-1.47026	-1.53912				7.09101	-1.48083	-1.83765
	7.09241	-1.47083	-1.53981				7.09225	-1.48084	-1.83754
	7.09366	-1.47012	-1.54027				7.0935	-1.48055	-1.8367
	7.09491	-1.46991	-1.54038				7.09474	-1.47919	-1.8367
	7.09615	-1.47005	-1.54095				7.09599	-1.47815	-1.83728
	7.0974	-1.47068	-1.54059				7.09724	-1.47781	-1.83816
	7.09865	-1.47086	-1.53973				7.09848	-1.47736	-1.83867
	7.09989	-1.47093	-1.54005				7.09973	-1.47693	-1.83881
	7.10114	-1.47062	-1.54093				7.10098	-1.47635	-1.83865
	7.10238	-1.4702	-1.54101				7.10222	-1.4767	-1.83813
	7.10363	-1.46978	-1.54124				7.10347	-1.47718	-1.83841
	7.10488	-1.46983	-1.54089				7.10471	-1.47758	-1.8392
	7.10612	-1.47018	-1.54114				7.10596	-1.47731	-1.83854
	7.10737	-1.47051	-1.5408				7.10721	-1.47653	-1.83887
	7.10862	-1.47139	-1.54125				7.10845	-1.47639	-1.83887
	7.10986	-1.47114	-1.54182				7.1097	-1.47544	-1.83956
	7.11111	-1.47046	-1.54258				7.11095	-1.47413	-1.83967
	7.11235	-1.47018	-1.54327				7.11219	-1.47367	-1.83947
	7.1136	-1.46998	-1.54355				7.11344	-1.47392	-1.83932
	7.11485	-1.47023	-1.54311				7.11468	-1.47442	-1.83981
	7.11609	-1.47045	-1.54235				7.11593	-1.47496	-1.83996
	7.11734	-1.47054	-1.54208				7.11718	-1.47502	-1.83957
	7.11859	-1.47044	-1.54223				7.11842	-1.47516	-1.83887
	7.11983	-1.46991	-1.54185				7.11967	-1.47514	-1.83885
	7.12108	-1.46978	-1.54263				7.12091	-1.47418	-1.83959
	7.12232	-1.46972	-1.54254				7.12216	-1.47342	-1.8389
	7.12357	-1.46956	-1.54271				7.12341	-1.47271	-1.83827
	7.12482	-1.46999	-1.54318				7.12465	-1.47247	-1.83844
	7.12606	-1.47026	-1.54316				7.1259	-1.4723	-1.83774
	7.12731	-1.47084	-1.54375				7.12714	-1.47161	-1.83694
	7.12856	-1.47171	-1.54435				7.12839	-1.47012	-1.83586
	7.1298	-1.47214	-1.54355				7.12964	-1.46925	-1.83516
	7.13105	-1.47238	-1.54332				7.13088	-1.46973	-1.83453
	7.13229	-1.47257	-1.54337				7.13213	-1.46959	-1.83439
	7.13354	-1.47256	-1.54374				7.13338	-1.46927	-1.83415
	7.13479	-1.47229	-1.54358				7.13462	-1.46866	-1.83421
	7.13603	-1.47115	-1.54373				7.13587	-1.46772	-1.83375
	7.13728	-1.46992	-1.54339				7.13711	-1.46746	-1.83385
	7.13852	-1.46944	-1.54315				7.13836	-1.46734	-1.83401
	7.13977	-1.46918	-1.54321				7.13961	-1.46714	-1.83415
	7.14102	-1.46897	-1.54307				7.14085	-1.46685	-1.83383
	7.14226	-1.4681	-1.54249				7.1421	-1.46616	-1.8336
	7.14351	-1.46739	-1.5425				7.14335	-1.46502	-1.83439
	7.14476	-1.46636	-1.54307				7.14459	-1.46401	-1.8346
	7.146	-1.46551	-1.5431				7.14584	-1.46312	-1.83444
	7.14725	-1.4653	-1.54236				7.14708	-1.463	-1.83475
	7.14849	-1.46482	-1.54168				7.14833	-1.46293	-1.83483
	7.14974	-1.46423	-1.542				7.14958	-1.46197	-1.83564
	7.15099	-1.46386	-1.54183				7.15082	-1.46053	-1.83577
	7.15223	-1.46355	-1.54171				7.15207	-1.45949	-1.83524
	7.15348	-1.46324	-1.54189				7.15332	-1.45854	-1.83523
	7.15473	-1.46303	-1.54096				7.15456	-1.45758	-1.83573
	7.15597	-1.46309	-1.53979				7.15581	-1.45686	-1.83691
	7.15722	-1.46342	-1.54001				7.15705	-1.45639	-1.83714
	7.15846	-1.46352	-1.54013				7.1583	-1.45636	-1.83649
	7.15971	-1.46335	-1.54032				7.15955	-1.45638	-1.83628
	7.16096	-1.46342	-1.53998				7.16079	-1.45625	-1.83589
	7.1622	-1.46375	-1.54007				7.16204	-1.45565	-1.836
	7.16345	-1.46403	-1.54008				7.16329	-1.45537	-1.83543
	7.1647	-1.4641	-1.54043				7.16453	-1.45431	-1.836
	7.16594	-1.46421	-1.54023				7.16578	-1.45269	-1.83519
	7.16719	-1.46429	-1.54006				7.16702	-1.4521	-1.83481
	7.16843	-1.46398	-1.53989				7.16827	-1.45165	-1.83561
	7.16968	-1.4641	-1.54014				7.16952	-1.45091	-1.83524
	7.17093	-1.46387	-1.54027				7.17076	-1.44979	-1.83522
	7.17217	-1.46365	-1.54022				7.17201	-1.44891	-1.83514
	7.17342	-1.46378	-1.53969				7.17326	-1.44872	-1.83448
	7.17467	-1.46397	-1.53997				7.1745	-1.4481	-1.83458
	7.17591	-1.46456	-1.54073				7.17575	-1.44678	-1.83468
	7.17716	-1.46471	-1.54144				7.17699	-1.44575	-1.83363
	7.1784	-1.46484	-1.54168				7.17824	-1.44515	-1.8338
	7.17965	-1.46483	-1.54208				7.17949	-1.44441	-1.83437
	7.1809	-1.4645	-1.5424				7.18073	-1.44359	-1.83508
	7.18214	-1.46484	-1.54237				7.18198	-1.44284	-1.83627
	7.18339	-1.4648	-1.54242				7.18323	-1.44259	-1.83563
	7.18464	-1.46493	-1.5433				7.18447	-1.44215	-1.83577
	7.18588	-1.46514	-1.54315				7.18572	-1.44157	-1.83522
	7.18713	-1.46429	-1.54334				7.18696	-1.44148	-1.8355
	7.18837	-1.46332	-1.54434				7.18821	-1.44053	-1.83709
	7.18962	-1.46244	-1.54566				7.18946	-1.43927	-1.83772
	7.19087	-1.4619	-1.54603				7.1907	-1.43812	-1.83823
	7.19211	-1.46185	-1.54684				7.19195	-1.43748	-1.83851
	7.19336	-1.46113	-1.54663				7.19319	-1.43595	-1.8389
	7.19461	-1.4602	-1.54684				7.19444	-1.4351	-1.83733
	7.19585	-1.46017	-1.54688				7.19569	-1.43462	-1.83814
	7.1971	-1.46118	-1.54727				7.19693	-1.43369	-1.83757
	7.19834	-1.46256	-1.54742				7.19818	-1.43308	-1.83862
	7.19959	-1.46328	-1.54708				7.19943	-1.43271	-1.8387
	7.20084	-1.46275	-1.54635				7.20067	-1.43238	-1.83834
	7.20208	-1.46249	-1.54617				7.20192	-1.4316	-1.83831
	7.20333	-1.46286	-1.546				7.20316	-1.4308	-1.83818
	7.20458	-1.46346	-1.54526				7.20441	-1.43003	-1.8384
	7.20582	-1.46442	-1.54523				7.20566	-1.42938	-1.83845
	7.20707	-1.4654	-1.54636				7.2069	-1.42898	-1.83777
	7.20831	-1.46615	-1.54659				7.20815	-1.42888	-1.83764
	7.20956	-1.46641	-1.54564				7.20939	-1.42859	-1.83645
	7.21081	-1.46677	-1.54522				7.21064	-1.4276	-1.83658
	7.21205	-1.46658	-1.545				7.21189	-1.4272	-1.83591
	7.2133	-1.46651	-1.54466				7.21313	-1.42762	-1.83627
	7.21455	-1.46632	-1.54576				7.21438	-1.4276	-1.83718
	7.21579	-1.46605	-1.54684				7.21563	-1.42645	-1.83712
	7.21704	-1.46529	-1.54705				7.21687	-1.42502	-1.83656
	7.21828	-1.46431	-1.54743				7.21812	-1.42462	-1.83718
	7.21953	-1.46355	-1.54768				7.21936	-1.42463	-1.83701
	7.22078	-1.46333	-1.54771				7.22061	-1.42347	-1.83772
	7.22202	-1.46318	-1.54718				7.22186	-1.42242	-1.83732
	7.22327	-1.46343	-1.5467				7.2231	-1.42238	-1.83632
	7.22452	-1.46244	-1.54607				7.22435	-1.42131	-1.83548
	7.22576	-1.46127	-1.54591				7.2256	-1.42025	-1.83661
	7.22701	-1.46142	-1.54595				7.22684	-1.4197	-1.83694
	7.22825	-1.46175	-1.5467				7.22809	-1.41982	-1.83829
	7.2295	-1.4623	-1.54641				7.22933	-1.41944	-1.83757
	7.23075	-1.46226	-1.54614				7.23058	-1.41917	-1.83832
	7.23199	-1.46226	-1.54551				7.23183	-1.41862	-1.8378
	7.23324	-1.46218	-1.54563				7.23307	-1.41806	-1.83857
	7.23449	-1.46237	-1.54565				7.23432	-1.41779	-1.83953
	7.23573	-1.46207	-1.54469				7.23557	-1.41666	-1.84005
	7.23698	-1.4615	-1.54436				7.23681	-1.41576	-1.84125
	7.23822	-1.46134	-1.54529				7.23806	-1.41549	-1.84104
	7.23947	-1.4609	-1.54591				7.2393	-1.41492	-1.84123
	7.24072	-1.46176	-1.54578				7.24055	-1.41425	-1.8406
	7.24196	-1.46192	-1.54534				7.2418	-1.41369	-1.84066
	7.24321	-1.46207	-1.54516				7.24304	-1.41333	-1.84068
	7.24445	-1.46227	-1.54464				7.24429	-1.41287	-1.84029
	7.2457	-1.46286	-1.54506				7.24554	-1.41128	-1.84
	7.24695	-1.46298	-1.54443				7.24678	-1.41076	-1.84047
	7.24819	-1.46296	-1.5431				7.24803	-1.41003	-1.84171
	7.24944	-1.46315	-1.54179				7.24927	-1.40868	-1.84238
	7.25069	-1.46385	-1.54126				7.25052	-1.40808	-1.84124
	7.25193	-1.4645	-1.54032				7.25177	-1.40765	-1.84062
	7.25318	-1.46474	-1.54081				7.25301	-1.40725	-1.84115
	7.25443	-1.46399	-1.54153				7.25426	-1.40698	-1.84133
	7.25567	-1.46375	-1.54137				7.25551	-1.40657	-1.84168
	7.25692	-1.46499	-1.54105				7.25675	-1.40647	-1.84341
	7.25816	-1.46547	-1.54055				7.258	-1.40511	-1.84336
	7.25941	-1.46467	-1.54046				7.25924	-1.40432	-1.84425
	7.26065	-1.46418	-1.53994				7.26049	-1.40341	-1.84409
	7.2619	-1.46382	-1.53932				7.26174	-1.40327	-1.84413
	7.26315	-1.46365	-1.53894				7.26298	-1.40306	-1.84355
	7.26439	-1.4641	-1.53872				7.26423	-1.40191	-1.84327
	7.26564	-1.46382	-1.53878				7.26548	-1.40171	-1.84414
	7.26689	-1.46368	-1.53853				7.26672	-1.40133	-1.84398
	7.26813	-1.46244	-1.53869				7.26797	-1.40131	-1.84295
	7.26938	-1.46159	-1.53868				7.26921	-1.40082	-1.84252
	7.27063	-1.46212	-1.53881				7.27046	-1.39937	-1.84329
	7.27187	-1.46166	-1.5392				7.27171	-1.3985	-1.84396
	7.27312	-1.46143	-1.53917				7.27295	-1.39828	-1.84401
	7.27436	-1.46177	-1.53819				7.2742	-1.39844	-1.84455
	7.27561	-1.46192	-1.53736				7.27545	-1.39787	-1.84334
	7.27686	-1.46115	-1.53592				7.27669	-1.39688	-1.84359
	7.2781	-1.46063	-1.53494				7.27794	-1.39688	-1.84441
	7.27935	-1.46087	-1.53499				7.27918	-1.39704	-1.84446
	7.28059	-1.46147	-1.53558				7.28043	-1.39662	-1.84305
	7.28184	-1.4614	-1.53613				7.28168	-1.39588	-1.84339
	7.28309	-1.46124	-1.53633				7.28292	-1.39581	-1.84383
	7.28433	-1.46163	-1.53671				7.28417	-1.39596	-1.84472
	7.28558	-1.46127	-1.53733				7.28541	-1.39482	-1.84531
	7.28683	-1.46192	-1.53718				7.28666	-1.3943	-1.8456
	7.28807	-1.46238	-1.53632				7.28791	-1.39349	-1.84493
	7.28932	-1.46223	-1.53572				7.28915	-1.39217	-1.84465
	7.29056	-1.46221	-1.53573				7.2904	-1.39075	-1.84415
	7.29181	-1.46131	-1.53637				7.29165	-1.39007	-1.84445
	7.29306	-1.46148	-1.53689				7.29289	-1.38944	-1.84391
	7.2943	-1.46117	-1.53733				7.29414	-1.38937	-1.84391
	7.29555	-1.46065	-1.53734				7.29538	-1.38903	-1.84289
	7.2968	-1.461	-1.53607				7.29663	-1.38795	-1.84155
	7.29804	-1.46172	-1.53453				7.29788	-1.38693	-1.84174
	7.29929	-1.46267	-1.53325				7.29912	-1.38643	-1.84072
	7.30053	-1.46275	-1.53318				7.30037	-1.38461	-1.84038
	7.30178	-1.46355	-1.53289				7.30161	-1.3832	-1.83984
	7.30303	-1.46301	-1.53209				7.30286	-1.38208	-1.84029
	7.30427	-1.463	-1.53181				7.30411	-1.38041	-1.83949
	7.30552	-1.46431	-1.53156				7.30535	-1.37918	-1.83856
	7.30677	-1.46398	-1.53216				7.3066	-1.37849	-1.83877
	7.30801	-1.46372	-1.5331				7.30785	-1.37794	-1.83808
	7.30926	-1.46277	-1.53371				7.30909	-1.37614	-1.83713
	7.31051	-1.46168	-1.53323				7.31034	-1.37561	-1.83559
	7.31175	-1.46161	-1.53318				7.31159	-1.37447	-1.83493
	7.313	-1.46117	-1.53265				7.31283	-1.37349	-1.83532
	7.31424	-1.46034	-1.53196				7.31408	-1.37273	-1.83628
	7.31549	-1.46011	-1.53218				7.31532	-1.37173	-1.8369
	7.31674	-1.46031	-1.5325				7.31657	-1.37071	-1.83662
	7.31798	-1.4608	-1.53225				7.31782	-1.37013	-1.8365
	7.31923	-1.46003	-1.53134				7.31906	-1.36867	-1.83692
	7.32048	-1.4588	-1.53182				7.32031	-1.36811	-1.83595
	7.32172	-1.45888	-1.53228				7.32156	-1.36731	-1.83555
	7.32297	-1.4589	-1.53356				7.3228	-1.36682	-1.83512
	7.32421	-1.45901	-1.5346				7.32405	-1.36565	-1.83398
	7.32546	-1.46028	-1.53452				7.32529	-1.3642	-1.83453
	7.32671	-1.46027	-1.53419				7.32654	-1.36346	-1.83518
	7.32795	-1.45941	-1.53422				7.32779	-1.36091	-1.83479
	7.3292	-1.45946	-1.53432				7.32903	-1.36013	-1.83492
	7.33045	-1.45942	-1.5334				7.33028	-1.35844	-1.83543
	7.33169	-1.45911	-1.53229				7.33152	-1.35777	-1.83597
	7.33294	-1.45738	-1.53232				7.33277	-1.35713	-1.8362
	7.33418	-1.4562	-1.53234				7.33402	-1.35581	-1.83595
	7.33543	-1.45593	-1.53277				7.33526	-1.35407	-1.83532
	7.33668	-1.45484	-1.53415				7.33651	-1.35308	-1.83489
	7.33792	-1.45344	-1.53461				7.33775	-1.35125	-1.83535
	7.33917	-1.45408	-1.53434				7.339	-1.34973	-1.83488
	7.34042	-1.45498	-1.53382				7.34025	-1.34912	-1.83491
	7.34166	-1.45538	-1.5338				7.34149	-1.34867	-1.83472
	7.34291	-1.45425	-1.53381				7.34274	-1.34808	-1.83479
	7.34415	-1.4551	-1.53324				7.34399	-1.3472	-1.83414
	7.3454	-1.45481	-1.53293				7.34523	-1.34673	-1.83357
	7.34665	-1.45437	-1.53301				7.34648	-1.34455	-1.83282
	7.34789	-1.4539	-1.53362				7.34772	-1.34235	-1.83265
	7.34914	-1.45447	-1.53422				7.34897	-1.3412	-1.83251
	7.35039	-1.45441	-1.53469				7.35022	-1.34083	-1.83273
	7.35163	-1.45499	-1.534				7.35146	-1.34061	-1.83267
	7.35288	-1.45385	-1.53387				7.35271	-1.34075	-1.83244
	7.35412	-1.45283	-1.53296				7.35396	-1.34019	-1.83168
	7.35537	-1.45189	-1.53334				7.3552	-1.33785	-1.83166
	7.35662	-1.45209	-1.53512				7.35645	-1.33534	-1.83284
	7.35786	-1.45205	-1.5357				7.35769	-1.33445	-1.83299
	7.35911	-1.45119	-1.53653				7.35894	-1.33301	-1.83264
	7.36035	-1.45083	-1.53658				7.36019	-1.33304	-1.83195
	7.3616	-1.44968	-1.53718				7.36143	-1.33164	-1.83194
	7.36285	-1.44879	-1.53841				7.36268	-1.33123	-1.83192
	7.36409	-1.44836	-1.53855				7.36393	-1.33113	-1.83299
	7.36534	-1.44774	-1.53789				7.36517	-1.33	-1.8335
	7.36659	-1.44737	-1.5373				7.36642	-1.32959	-1.83399
	7.36783	-1.44624	-1.53664				7.36766	-1.32878	-1.83475
	7.36908	-1.44563	-1.53619				7.36891	-1.32714	-1.83464
	7.37032	-1.44508	-1.5363				7.37016	-1.32711	-1.83495
	7.37157	-1.44439	-1.53639				7.3714	-1.32733	-1.83568
	7.37282	-1.44428	-1.53642				7.37265	-1.32583	-1.83615
	7.37406	-1.44357	-1.53634				7.3739	-1.32447	-1.83634
	7.37531	-1.44303	-1.5364				7.37514	-1.3232	-1.83587
	7.37655	-1.44344	-1.53677				7.37639	-1.32203	-1.83461
	7.3778	-1.44325	-1.53699				7.37763	-1.32144	-1.83303
	7.37905	-1.44303	-1.53802				7.37888	-1.31983	-1.83257
	7.38029	-1.44188	-1.5389				7.38013	-1.31869	-1.8322
	7.38154	-1.44152	-1.53853				7.38137	-1.31823	-1.83088
	7.38279	-1.4419	-1.53705				7.38262	-1.31698	-1.83109
	7.38403	-1.44181	-1.53663				7.38387	-1.31679	-1.83116
	7.38528	-1.44035	-1.53614				7.38511	-1.31546	-1.83078
	7.38652	-1.44038	-1.53602				7.38636	-1.31422	-1.83089
	7.38777	-1.4407	-1.53563				7.3876	-1.31318	-1.83047
	7.38902	-1.43975	-1.53523				7.38885	-1.31248	-1.83069
	7.39026	-1.43918	-1.53597				7.3901	-1.31292	-1.83082
	7.39151	-1.43829	-1.53724				7.39134	-1.31174	-1.83094
	7.39276	-1.43864	-1.53796				7.39259	-1.31154	-1.83072
	7.394	-1.43844	-1.53812				7.39384	-1.31003	-1.83047
	7.39525	-1.43889	-1.53797				7.39508	-1.30941	-1.83002
	7.39649	-1.43972	-1.53736				7.39633	-1.3088	-1.8297
	7.39774	-1.44	-1.53686				7.39757	-1.30833	-1.82962
	7.39899	-1.4407	-1.53625				7.39882	-1.30642	-1.82962
	7.40023	-1.44118	-1.53564				7.40007	-1.30542	-1.8299
	7.40148	-1.44024	-1.53503				7.40131	-1.30492	-1.83037
	7.40273	-1.43871	-1.53476				7.40256	-1.30422	-1.83037
	7.40397	-1.43752	-1.53446				7.4038	-1.30292	-1.83052
	7.40522	-1.43728	-1.53473				7.40505	-1.30057	-1.83047
	7.40646	-1.4365	-1.53544				7.4063	-1.29908	-1.83025
	7.40771	-1.43582	-1.53452				7.40754	-1.29646	-1.83024
	7.40896	-1.4346	-1.53381				7.40879	-1.29555	-1.83017
	7.4102	-1.43355	-1.53358				7.41004	-1.29505	-1.82909
	7.41145	-1.43243	-1.53401				7.41128	-1.29458	-1.82828
	7.4127	-1.43167	-1.53376				7.41253	-1.29402	-1.82748
	7.41394	-1.43117	-1.53449				7.41377	-1.29307	-1.82757
	7.41519	-1.43153	-1.53388				7.41502	-1.29199	-1.82765
	7.41643	-1.43113	-1.53309				7.41627	-1.29035	-1.8279
	7.41768	-1.43118	-1.53254				7.41751	-1.28896	-1.82802
	7.41893	-1.43076	-1.53239				7.41876	-1.28835	-1.8275
	7.42017	-1.43022	-1.53213				7.42	-1.28713	-1.82733
	7.42142	-1.42988	-1.5316				7.42125	-1.28693	-1.82766
	7.42267	-1.42886	-1.53109				7.4225	-1.28563	-1.82814
	7.42391	-1.42821	-1.53106				7.42374	-1.28479	-1.82812
	7.42516	-1.42831	-1.53107				7.42499	-1.28409	-1.82767
	7.4264	-1.42772	-1.53147				7.42624	-1.28203	-1.82698
	7.42765	-1.4275	-1.53191				7.42748	-1.28073	-1.82584
	7.4289	-1.42694	-1.53198				7.42873	-1.28052	-1.82521
	7.43014	-1.42581	-1.5319				7.42997	-1.27981	-1.82492
	7.43139	-1.42539	-1.53205				7.43122	-1.27874	-1.82444
	7.43264	-1.42467	-1.53166				7.43247	-1.27733	-1.82427
	7.43388	-1.42458	-1.5324				7.43371	-1.27545	-1.82393
	7.43513	-1.42465	-1.53196				7.43496	-1.27413	-1.82316
	7.43637	-1.42458	-1.53125				7.43621	-1.27377	-1.82294
	7.43762	-1.42477	-1.53137				7.43745	-1.27312	-1.82301
	7.43887	-1.42474	-1.53055				7.4387	-1.27119	-1.82306
	7.44011	-1.42446	-1.52994				7.43994	-1.27108	-1.82356
	7.44136	-1.42391	-1.53024				7.44119	-1.2705	-1.82393
	7.44261	-1.42477	-1.53103				7.44244	-1.26942	-1.82431
	7.44385	-1.42509	-1.53125				7.44368	-1.26752	-1.82459
	7.4451	-1.42478	-1.53201				7.44493	-1.26591	-1.82386
	7.44634	-1.42433	-1.53182				7.44618	-1.26446	-1.82338
	7.44759	-1.42368	-1.53127				7.44742	-1.26347	-1.82358
	7.44884	-1.42315	-1.53178				7.44867	-1.26179	-1.82368
	7.45008	-1.42191	-1.53186				7.44991	-1.25995	-1.8234
	7.45133	-1.42165	-1.53098				7.45116	-1.25867	-1.82223
	7.45258	-1.42143	-1.53021				7.45241	-1.25722	-1.82171
	7.45382	-1.4211	-1.53068				7.45365	-1.25533	-1.82178
	7.45507	-1.42067	-1.53078				7.4549	-1.25395	-1.82201
	7.45632	-1.4205	-1.53134				7.45615	-1.25339	-1.82236
	7.45756	-1.41963	-1.53154				7.45739	-1.25227	-1.8225
	7.45881	-1.41904	-1.53177				7.45864	-1.25099	-1.82261
	7.46005	-1.41856	-1.53249				7.45988	-1.24965	-1.82264
	7.4613	-1.41854	-1.53263				7.46113	-1.24927	-1.82254
	7.46255	-1.41857	-1.53328				7.46238	-1.24825	-1.82224
	7.46379	-1.41883	-1.53383				7.46362	-1.24718	-1.82196
	7.46504	-1.41859	-1.53329				7.46487	-1.24609	-1.82178
	7.46628	-1.41861	-1.53203				7.46612	-1.2451	-1.82139
	7.46753	-1.4188	-1.53192				7.46736	-1.24483	-1.82141
	7.46878	-1.41886	-1.53206				7.46861	-1.24425	-1.82153
	7.47002	-1.41939	-1.53166				7.46985	-1.24457	-1.82114
	7.47127	-1.41998	-1.53249				7.4711	-1.24421	-1.82063
	7.47252	-1.41968	-1.53187				7.47235	-1.24274	-1.82083
	7.47376	-1.41914	-1.53124				7.47359	-1.24114	-1.82123
	7.47501	-1.41887	-1.53129				7.47484	-1.23873	-1.8213
	7.47625	-1.41862	-1.5316				7.47609	-1.23775	-1.82181
	7.4775	-1.41832	-1.53203				7.47733	-1.23605	-1.82182
	7.47875	-1.4188	-1.53204				7.47858	-1.23511	-1.82199
	7.47999	-1.41852	-1.53151				7.47982	-1.23551	-1.82201
	7.48124	-1.41796	-1.53075				7.48107	-1.2346	-1.82119
	7.48248	-1.41737	-1.53113				7.48232	-1.23351	-1.82087
	7.48373	-1.41651	-1.53159				7.48356	-1.23219	-1.82153
	7.48498	-1.41604	-1.53191				7.48481	-1.23077	-1.8216
	7.48622	-1.41577	-1.53173				7.48605	-1.22877	-1.8216
	7.48747	-1.41601	-1.53136				7.4873	-1.22764	-1.82194
[truncated: 10,040 more rows]

## Sheet: Supplementary Figure 1c
Fab36r_pH7p5					Fab36r_pH5					FabDA1_pH7p5					FabDA1_pH5
[NorAE222Q, D307N] (M)	Fnorm				[NorAE222Q, D307N] (M)	Fnorm				[NorAE222Q, D307N] (M)	Fnorm				[NorAE222Q, D307N] (M)	Fnorm
	replica 1	replica 2	replica 3			replica 1	replica 2	replica 3			replica 1	replica 2	replica 3			replica 1	replica 2	replica 3
6.54602e-10	833.464	834.18	834.388		3.05176e-10	833.941	834.712	833.43		6.54602e-10	843.069	843.496	843.399		6.54602e-10	831.497	833.876	836.725
1.3092e-09	834.541	834.128	834.504		6.10352e-10	833.946	834.332	834.612		1.3092e-09	845.058	843.558	844.644		1.3092e-09	831.964	832.326	835.241
2.61841e-09	834.104	834.01	834.869		1.2207e-09	832.201	833.384	834.198		2.61841e-09	844.233	844.326	845.434		2.61841e-09	831.226	840.074	834.363
5.23682e-09	835.243	834.849	833.253		2.44141e-09	832.166	833.414	834.173		5.23682e-09	843.746	844.644	844.53		5.23682e-09	832.089	835.302	834.932
1.04736e-08	833.702	833.894	836.059		4.88281e-09	831.666	833.035	833.818		1.04736e-08	843.962	844.046	843.994		1.04736e-08	832.587	834.607	835.948
2.09473e-08	833.885	834.557	835.343		9.76563e-09	832.422	834.545	834.899		2.09473e-08	843.509	846.314	845.307		2.09473e-08	832.698	834.518	836.536
4.18945e-08	833.853	833.984	836.656		1.95313e-08	832.485	832.584	834.615		4.18945e-08	844.423	846.413	846.791		4.18945e-08	832.966	835.017	835.066
8.37891e-08	834.902	834.48	834.901		3.90625e-08	832.534	833.761	834.59		8.37891e-08	845.9	845.193	845.992		8.37891e-08	833.106	834.599	834.685
1.67578e-07	833.546	835.006	834.839		7.8125e-08	833.01	833.818	833.687		1.67578e-07	846.26	844.303	843.911		1.67578e-07	834.075	834.85	835.146
3.35156e-07	834.885	836.475	835.147		1.5625e-07	833.327	833.591	836.38		3.35156e-07	846.212	845.096	843.341		3.35156e-07	834.735	833.579	835.892
6.70313e-07	835.046	837.208	836.228		3.125e-07	832.57	834.545	834.491		6.70313e-07	845.521	845.515	845.897		6.70313e-07	834.254	834.055	837.111
1.34063e-06	836.147	835.172	836.271		6.25e-07	832.896	835.389	834.475		1.34063e-06	849.139	846.926	849.174		1.34063e-06	835.28	836.941	838.183
2.68125e-06	835.774	835.079	836.941		1.25e-06	832.488	834.881	837.378		2.68125e-06	849.074	848.241	847.374		2.68125e-06	838.602	840.532	841.886
5.3625e-06	836.141	835.6	836.385		2.5e-06	833.782	834.075	838.429		5.3625e-06	847.425	849.654	849.592		5.3625e-06	841.509	841.736	843.556
1.0725e-05	836.667	836.756	836.465		5e-06	834.33	834.262	835.276		1.0725e-05	851.307	851.321	850.816		1.0725e-05	841.673	843.118	846.293
2.145e-05	839.087	839.16	838.279		1e-05	837.279	835.143	835.55		2.145e-05	852.838	854.435	854.027		2.145e-05	845.954	845.943	849.375

## Sheet: Supplementary Figure 1d
Fab36r_pH7p5					Fab36r_pH5					FabDA1_pH7p5					FabDA1_pH5
[NorAE222Q] (M)	Fnorm				[NorAE222Q] (M)	Fnorm				[NorAE222Q] (M)	Fnorm				[NorAE222Q] (M)	Fnorm
	replica 1	replica 2	replica 3			replica 1	replica 2	replica 3			replica 1	replica 2	replica 3			replica 1	replica 2	replica 3
5.52368e-10	832.727	834.205	833.738		6.27136e-10	833.807	833.005	835.012		6.21033e-10	821.248	821.394	823.614		6.39496e-10	819.95	820.865	823.761
1.10474e-09	831.73	832.467	834.876		1.25427e-09	833.427	833.481	834.329		1.24207e-09	821.547	821.947	820.805		1.27899e-09	819.732	822.269	822.9
2.20947e-09	831.688	832.004	832.276		2.50854e-09	834.697	834.31	834.084		2.48413e-09	820.895	820.419	823.999		2.55798e-09	820.05	822.993	823.394
4.41895e-09	832.699	832.716	833.304		5.01709e-09	834.037	835.408	834.095		4.96826e-09	820.363	820.449	822.378		5.11597e-09	820.453	821.65	824.324
8.83789e-09	830.801	832.179	832.882		1.00342e-08	834.425	834.479	834.711		9.93652e-09	820.357	822.226	821.67		1.02319e-08	819.962	822.982	823.167
1.76758e-08	832.396	831.917	833.809		2.00684e-08	834.441	844.249	833.607		1.9873e-08	821.262	822.517	822.292		2.04639e-08	820.365	822.851	823.684
3.53516e-08	832.692	832.85	833.209		4.01367e-08	833.321	834.664	834.326		3.97461e-08	822.957	819.56	822.245		4.09277e-08	820.511	824.231	822.751
7.07031e-08	832.39	831.902	834.973		8.02734e-08	833.881	833.701	833.532		7.94922e-08	820.906	823.322	822.233		8.18555e-08	821.15	822.228	825.902
1.41406e-07	832.582	832.701	833.073		1.60547e-07	834.682	842.541	835.36		1.58984e-07	824.458	823.691	821.734		1.63711e-07	820.396	822.511	824.109
2.82813e-07	833.132	834.497	835.646		3.21094e-07	833.85	834.229	836.105		3.17969e-07	825.206	825.243	826.182		3.27422e-07	818.963	824.938	825.12
5.65625e-07	830.903	833.806	834.372		6.42188e-07	836.216	835.409	834.662		6.35938e-07	825.097	827.218	829.541		6.54844e-07	822.898	823.623	826.477
1.13125e-06	834.949	835.206	834.073		1.28438e-06	836.01	834.718	834.545		1.27188e-06	833.628	829.245	831.992		1.30969e-06	824.435	824.574	827.857
2.2625e-06	831.259	836.881	833.998		2.56875e-06	833.654	835.243	834.848		2.54375e-06	836.774	834.212	833.139		2.61938e-06	825.312	831.664	831.176
4.525e-06	832.417	831.403	836.389		5.1375e-06	835.567	835.685	835.566		5.0875e-06	835.462	834.798	835.679		5.23875e-06	827.958	830.955	834.031
9.05e-06	832.09	832.689	834.821		1.0275e-05	835.691	835.81	835.358		1.0175e-05	838.35	838.094	839.028		1.04775e-05	831.698	833.894	835.588
1.81e-05	834.636	833.36	834.912		2.055e-05	835.525	836.466	836.026		2.035e-05	841.004	842.124	841.741		2.0955e-05	833.446	835.197	837.72

[truncated: 10 more sheets: Supplementary Figure 1e, Supplementary Figure 8b, Supplementary Figure 8c, Supplementary Figure 8d, Supplementary Figure 8e, Supplementary Figure 8f, Supplementary Figure 9a_NorA, Supplementary Figure 9a_Control, Supplementary Figure 9b, Supplementary Figure10]
